# Supplementary material for: High-altitude hypoxia aggravated neurological deficits in mice induced by traumatic brain injury via BACH1 mediating astrocytic ferroptosis
Source: Cell Death Discov. 2025 Feb 5;11:46. doi: 10.1038/s41420-025-02337-8 (PMC11794473; doi:10.1038/s41420-025-02337-8)
Supplement: Supplementary file 1 — pyscenic-Astrocytes [file 41420_2025_2337_MOESM1_ESM.csv]

	LA_TBI_AACACACAGAGGCTGTTGTGTACGCCT	LA_TBI_AACACACAGATGCGATACCTACTATGG	LA_TBI_AACACACAGCCATAATCGATCGCTCTG	LA_TBI_AACACACAGGCAACTTCAGGCAACACT	LA_TBI_AACACACAGGGTGATCAGTTACAGAGG	LA_TBI_AACACCGTTAACGCTAGTAACCGTGAT	LA_TBI_AACACCGTTACAACAGGTGCCGAATGT	LA_TBI_AACACCGTTCAATGCAACCGACTGAGA	LA_TBI_AACACCGTTCCATAATCGTGTACGCCT	LA_TBI_AACACCGTTTATCGTGCAGTCTCGAAG	LA_TBI_AACACCGTTTTCGAGGATGTAACGCTT	LA_TBI_AACGGACCTACCTGCTACCAAGGTGTT	LA_TBI_AACGGACCTCCTACAAGGACGTGTGTT	LA_TBI_AACGGACCTGATGTGTGTCGCTTACCT	LA_TBI_AACGGACCTGCTGCGATATATGACACC	LA_TBI_AACGGACCTGCTGCGATATGCCTTGGA	LA_TBI_AACGGACCTTAATGGCCGTTCAACAGC	LA_TBI_AACTGGCGAATGTATCGGTCCAGTTAG	LA_TBI_AACTGGCGACCTACAAGGCATTCCGCT	LA_TBI_AACTGGCGATGATGTGCCCCAAGGATG	LA_TBI_AACTGGCGATGGACTTGTACATTGCTG	LA_TBI_AAGCTTGCGACTCATCGTTGCTTATGG	LA_TBI_AATCGCCACGAAGAAGCCCCTTAGGTG	LA_TBI_AATCGCCACTAGCGATGACTGATATCC	LA_TBI_ACACACCAAACGTTACGATGACAGCTA	LA_TBI_ACACACCAAGATGTGTGTAGTCTACGC	LA_TBI_ACACAGGCTACACCAACGTGCCAACAT	LA_TBI_ACACAGGCTAGCCACATATTAAGAGGC	LA_TBI_ACATCGGACACTCATCGTCTCTCAGGA	LA_TBI_ACATCGGACATGTATCGGTGCTGCAGT	LA_TBI_ACATCGGACGAGTTGACACTAGGTTGC	LA_TBI_ACATCGGACGCAACTTCAGTAGCACGA	LA_TBI_ACATCGGACGGAAGACTCAAGGCAGAC	LA_TBI_ACATCGGACGGCATGCAAGGTAAGTTC	LA_TBI_ACATCGGACTAGACCACTCAAGGTGTT	LA_TBI_ACATCGGACTGGTAACCGAGATCTCGT	LA_TBI_ACATCGGACTTGCCGTCACTGGTTGAG	LA_TBI_ACGAAGCTCACCTGCTACATTCTCAGG	LA_TBI_ACGAAGCTCCTCCTCAATAACCGTGAT	LA_TBI_ACGAATGGAACCAGGTCAGGTGGTATC	LA_TBI_ACTGCCTAGGGTAGTCCAATCGCTCTG	LA_TBI_ACTGCCTAGGTTCTACCGGACCATCAA	LA_TBI_AGACGTTCAACAACAGGTACTCGGATT	LA_TBI_AGACGTTCATGACTTCCGCCAATACAG	LA_TBI_AGCTCCTTGCGAGTTGCAAGTGACGAC	LA_TBI_AGCTGAGTCCTGTGGTATATTCGAGCT	LA_TBI_AGCTGAGTCTCAGGTAGAGTAGCACGA	LA_TBI_AGGACTCACCAGCCGAATTATGACACC	LA_TBI_AGGACTCACTCTGTCTGCCCGTGTCAA
AU041133(8g)	0.0	0.11963757396449703	0.0	0.0	0.0	0.07710798816568047	0.06305473372781065	0.0	0.01719674556213018	0.08801775147928995	0.14681952662721892	0.0	0.0	0.14940828402366865	0.0	0.0	0.0	0.0	0.0	0.0	0.09023668639053255	0.05362426035502959	0.08025147928994082	0.0	0.0	0.07063609467455621	0.0	0.0	0.05621301775147929	0.0	0.0	0.10835798816568047	0.08376479289940829	0.08949704142011834	0.0	0.0	0.020340236686390532	0.0	0.0	0.0	0.0	0.0	0.0	0.0	0.0	0.009430473372781065	0.0	0.0	0.0
Adnp2(38g)	0.044729056368732485	0.03417938336966677	0.07933665524758642	0.03515260043600125	0.032777950794145125	0.053604796013702896	0.03297259420741202	0.04772656493304266	0.018646838990968546	0.03484117097477421	0.033984739956399876	0.018335409529741515	0.06968234194954842	0.025070071628776083	0.04908906882591093	0.01771255060728745	0.08268452195577701	0.014909685456244161	0.03896761133603239	0.006345375272500778	0.04461227032077234	0.0613905325443787	0.043171909062597325	0.04251012145748988	0.04091404546870134	0.08860168171909062	0.061546247274992215	0.019853628153223293	0.05321550918716911	0.014014325755216444	0.006578947368421052	0.007318592338835254	0.02394113983182809	0.07205699159140455	0.030130800373715353	0.005177514792899409	0.027795079414512612	0.01584397383992526	0.05344908128308938	0.06294767985051386	0.014870756773590782	0.05251479289940828	0.05220336343818125	0.016388975397072562	0.04398941139831828	0.04601370289629399	0.06769697913422609	0.06166303332295235	0.02802865151043289
Ak6(9g)	0.0	0.23997370151216305	0.10108481262327416	0.08793556870479947	0.0	0.0	0.0	0.08448389217619987	0.016107823800131493	0.0	0.0	0.048323471400394474	0.0	0.00410913872452334	0.04142011834319527	0.07758053911900066	0.1222879684418146	0.0	0.08842866535174228	0.0	0.06196581196581197	0.10404339250493097	0.0	0.0	0.0	0.0	0.0	0.08826429980276135	0.006574621959237344	0.03451676528599606	0.160913872452334	0.0	0.10552268244575937	0.0	0.08333333333333333	0.0	0.4843852728468113	0.019395134779750165	0.0	0.16354372123602892	0.0	0.09812623274161736	0.08925049309664694	0.07445759368836292	0.0645956607495069	0.030736357659434582	0.15910585141354372	0.005259697567389875	0.08694937541091387
Apex2(16g)	0.10207100591715976	0.054271449704142015	0.16651257396449703	0.026072485207100593	0.05935650887573964	0.05944896449704142	0.1108542899408284	0.02154215976331361	0.14913091715976332	0.09791050295857988	0.07599852071005918	0.0	0.13581730769230768	0.09828032544378698	0.1101146449704142	0.0	0.1253698224852071	0.08468934911242604	0.05232988165680473	0.048631656804733726	0.0	0.02551775147928994	0.05575073964497041	0.03799926035502959	0.0	0.018768491124260354	0.09402736686390532	0.10567677514792899	0.013590976331360947	0.0	0.0	0.0	0.12028476331360946	0.13757396449704143	0.057599852071005916	0.0	0.07082100591715976	0.11316568047337278	0.1023483727810651	0.16392381656804733	0.0334689349112426	0.0	0.04095784023668639	0.0610207100591716	0.18176775147928995	0.008690828402366863	0.0472448224852071	0.05935650887573964	0.4240014792899408
Arid3a(3g)	0.16715976331360946	0.0	0.0	0.0	0.0	0.0	0.0	0.0	0.0	0.0	0.0	0.0	0.0	0.0	0.0	0.0	0.0	0.0	0.0	0.0	0.0	0.09023668639053255	0.0	0.0	0.0	0.0	0.0	0.0	0.0	0.0	0.0	0.0	0.0	0.0	0.0	0.0	0.0	0.0	0.0	0.0	0.0	0.0	0.0	0.0	0.0	0.0	0.0	0.0	0.0
Arnt(19g)	0.09638741824976643	0.06859233883525381	0.027639364683899097	0.028184366241046404	0.016194331983805668	0.03986297103706011	0.05917159763313609	0.0	0.09062597321706634	0.044767985051385864	0.0	0.0	0.058393023980068515	0.07279663656181874	0.015415758330738088	0.04196511990034257	0.0942074120211772	0.04593584553098723	0.02468078480224229	0.03994082840236687	0.03760510744316412	0.005761445032700093	0.030831516661476176	0.09444098411709748	0.03822796636561819	0.03324509498598567	0.009342883836810962	0.017517907194020556	0.05722516350046714	0.07077234506384304	0.0339458112737465	0.07007162877608222	0.049283712239177824	0.003815010900031143	0.016194331983805668	0.0936624104640299	0.05691373403924011	0.08003737153534725	0.019931485518530054	0.049828713796325134	0.03830582373092495	0.00942074120211772	0.03604796013702896	0.046636561818748055	0.07248520710059171	0.0330115228900654	0.0	0.027172220492058547	0.0
Arntl(148g)	0.02531784743323205	0.041600031984647366	0.045798016951863106	0.03256436910283064	0.07556372940988326	0.052144970414201186	0.05131536862306093	0.04608787781864705	0.02920598112905805	0.023598672637134176	0.03724212378058532	0.03922117383655845	0.04812689908843755	0.046017911402526784	0.0354229969614585	0.03574284343515113	0.020820006396929474	0.03406364944826483	0.017071805533343996	0.04348912521989445	0.03349392291699984	0.01710179114025268	0.030475371821525668	0.030835199104429875	0.02239924836078682	0.019000879577802655	0.03904126019510635	0.04637773868543099	0.052364864864864864	0.025457780265472574	0.04465856388933312	0.028286422517191746	0.02735686870302255	0.0450583719814489	0.02070006396929474	0.04403886134655365	0.059801295378218454	0.05014592995362226	0.04022069406684791	0.019950423796577643	0.044648568687030224	0.039401087478010556	0.023288821365744443	0.031145050375819605	0.044458659843275225	0.05941148248840557	0.03234447465216696	0.03028546297777067	0.03247441228210459
Arntl2(21g)	0.0	0.0	0.0	0.009650605804451958	0.0	0.02211890673429135	0.0035221189067342912	0.04656241194702733	0.03550295857988166	0.02719075795998873	0.02479571710340941	0.0	0.015074668920822766	0.05247957171034094	0.0	0.0417723302338687	0.015567765567765568	0.0	0.05409974640743871	0.0	0.045717103409411104	0.28000845308537614	0.07072414764722457	0.0626232741617357	0.07318963088193857	0.02225979149056072	0.012609185686108764	0.0	0.03979994364609749	0.0462102000563539	0.001267962806424345	0.07967032967032966	0.0	0.04902789518174133	0.0	0.0	0.018948999718230487	0.04113834883065652	0.0	0.012750070442378135	0.08058608058608059	0.02986756832910679	0.0	0.045787545787545784	0.0	0.0859397013243167	0.0	0.03289659058889828	0.046351084812623275
Arx(13g)	0.016841147018661812	0.19845243513882568	0.055871643149749656	0.14201183431952663	0.06975421028675466	0.12312243969048703	0.10127446517979062	0.10662266727355485	0.008761948111060538	0.04085116067364588	0.07066454255803369	0.0	0.0	0.16852526172052798	0.14394629039599455	0.0417614929449249	0.0824988620846609	0.03743741465634957	0.0	0.03584433318161129	0.10946745562130178	0.06372325898953118	0.0	0.03834774692762859	0.0	0.07077833409194356	0.07965407373691398	0.0	0.14519799726900318	0.0	0.0745334547109695	0.06599908966772872	0.05723714155666818	0.07532999544833864	0.18422849340009104	0.06702321347291762	0.046085571233500225	0.0	0.0	0.0929676832043696	0.23532089212562585	0.09911242603550297	0.05575785161583978	0.0625853436504324	0.01957214383249886	0.05723714155666818	0.13598088302230313	0.0	0.2455621301775148
Atf1(124g)	0.02099637335369345	0.01646306547050964	0.014637812559648787	0.04538079786218744	0.01851498377552968	0.02377600687154037	0.02063848062607368	0.02551775147928994	0.006298912006108036	0.020387955716739837	0.02783212445123115	0.014852548196220653	0.02575634663103646	0.02426512693262073	0.014685531589998092	0.01789463638098874	0.04298291658713495	0.029048959725138386	0.03588471082267608	0.030611757969078068	0.010020996373353694	0.014172552013743081	0.01671359037984348	0.012108703951135714	0.015938156136667304	0.02080549723229624	0.036099446459247946	0.010963447222752434	0.012323439587707577	0.050176560412292424	0.03306928803206719	0.04031065088757396	0.036290322580645164	0.04210011452567284	0.02514792899408284	0.026412483298339378	0.010569765222370681	0.008553636190112616	0.04038222943309792	0.017441305592670358	0.04891200610803589	0.015258159954189731	0.02502863141820958	0.011213972132086277	0.011213972132086277	0.019421645352166443	0.020387955716739837	0.018145161290322582	0.031017369727047148
Atf2(40g)	0.07370562130177515	0.050628698224852074	0.12596153846153846	0.06982248520710059	0.05318047337278106	0.0893121301775148	0.14826183431952664	0.04382396449704142	0.08613165680473372	0.061945266272189346	0.12751479289940829	0.05584319526627219	0.09068047337278107	0.11124260355029586	0.08113905325443788	0.14460059171597633	0.05033284023668639	0.05092455621301775	0.051479289940828406	0.017048816568047336	0.08224852071005917	0.05806213017751479	0.0	0.007174556213017751	0.0695266272189349	0.0705621301775148	0.06752958579881657	0.10525147928994083	0.1040680473372781	0.0886094674556213	0.05602810650887574	0.3547337278106509	0.1293269230769231	0.15695266272189348	0.035835798816568044	0.04471153846153846	0.14167899408284024	0.11272189349112426	0.11057692307692307	0.10506656804733727	0.06438609467455621	0.09730029585798816	0.014940828402366864	0.05647189349112426	0.051072485207100594	0.0496301775147929	0.04567307692307692	0.051738165680473375	0.035576923076923075
Atf4(251g)	0.03581531860722789	0.03820811428840849	0.043948466489073294	0.024487847426860606	0.046971875810368	0.043217661896791534	0.03154836276196987	0.029520969376930148	0.04177373346849289	0.045321671892312405	0.04046535750489168	0.026668474032862634	0.0586942172139843	0.03623376317216342	0.03186072278931611	0.04705438600627077	0.048185954407223175	0.05167495697682642	0.06353285084514015	0.03596265824276857	0.07460100426695584	0.04317051321341851	0.03714137532709399	0.04813880572385016	0.02893161083476744	0.060792333624083546	0.0380136259694948	0.03707654588745609	0.024588038379028267	0.030888281194747638	0.06440510148754096	0.04509771564629058	0.05172210566019944	0.04490912091279851	0.03435370942266437	0.030729154388363704	0.04779697776939579	0.0505610693321389	0.04648270822037295	0.047396213960725145	0.04436101746858719	0.0426459841108937	0.04249864447535302	0.031082769513661332	0.03928664042056625	0.0682418255970202	0.038491006388646595	0.047720361158914634	0.026515240811900327
Atf6(79g)	0.015766609242753353	0.04464085087259381	0.048367163508351435	0.03825556138116995	0.059021796120140815	0.04095198861508501	0.05387236911092802	0.04419144633360797	0.06241105535165905	0.025971837315556887	0.07100591715976332	0.03937907272863456	0.0106920829900382	0.042899408284023666	0.052805033330836644	0.026926821960901806	0.052299453224477564	0.02992285222080743	0.03812448505729908	0.030241180435922402	0.053160811924200434	0.01430604449104936	0.024642348887723767	0.05977080368511722	0.014174968167178488	0.03767508051831323	0.05851621601378174	0.01067335780091379	0.0499588045839263	0.028143959253988465	0.04527750730282376	0.027937982173619952	0.03531570668863755	0.07579956557561231	0.035353157066886375	0.05630664369710134	0.04095198861508501	0.03810575986817467	0.06812223803460415	0.04522133173545053	0.023406486405512697	0.04205677477342521	0.05598831548198637	0.017376975507452624	0.017620402966069957	0.02863081417122313	0.02975432551868774	0.03342446258707213	0.050969964796644444
Atf6b(56g)	0.04952979712595097	0.005151098901098901	0.002166103127641589	0.017989222316145394	0.030800929839391377	0.03761622992392223	0.01463440405748098	0.015400464919695689	0.018517540152155537	0.0010566356720202875	0.038620033812341505	0.014502324598478444	0.04921280642434488	0.04966187658495351	0.05159023668639053	0.031038672865595942	0.032914201183431954	0.030457523245984785	0.0009509721048182587	0.012415469146238377	0.08984044801352493	0.030748098055790363	0.037484150464919694	0.01201923076923077	0.04015215553677092	0.006947379543533389	0.035608622147083685	0.010196534234995773	0.021291208791208792	0.018834530853761623	0.021819526627218935	0.013313609467455622	0.06540574809805579	0.05159023668639053	0.005653000845308538	0.05679416737109045	0.02055156382079459	0.024698858833474217	0.03764264581572274	0.06622464074387151	0.018385460693153	0.021740278951817415	0.019230769230769232	0.017249577345731192	0.01611369399830938	0.037008664412510564	0.010328613693998309	0.04268808114961961	0.013287193575655115
Bach1(78g)	0.010355029585798817	0.04765968745258686	0.04081323016234259	0.029794416628736154	0.01809285389167046	0.019856622667273553	0.03899256561978456	0.06002503413746017	0.013313609467455622	0.025375512061902594	0.026172052799271733	0.0564216355636474	0.028201335153997874	0.031804733727810654	0.029301319981793354	0.023478986496737977	0.03550295857988166	0.04121150053102716	0.0313306023365195	0.03842360795023517	0.050087240175997576	0.03167197693824913	0.03318919739038082	0.034346077985131236	0.020463510848126233	0.026759975724472765	0.026627218934911243	0.012384311940524959	0.04483386436049158	0.03931497496586254	0.028808223334850554	0.038404642694583525	0.00984296768320437	0.037171901077226524	0.0680852677894098	0.044170080412683964	0.023023820361098467	0.040035654680625095	0.04011151570323168	0.004058564709452283	0.04498558640570475	0.042311485358822634	0.022341071157639204	0.012289485662266727	0.01803595812471552	0.012384311940524959	0.0380253375815506	0.03263920497648308	0.009691245637991201
Bach2(11g)	0.06118881118881119	0.0	0.0	0.0	0.08028509951586875	0.0065895642818719746	0.0	0.0012103281334050564	0.07329209252286176	0.0	0.0	0.0	0.06401291016675632	0.0	0.0	0.0	0.041285637439483595	0.0	0.0	0.05258203335126412	0.08216783216783216	0.0	0.0	0.0685852608929532	0.06656804733727811	0.057154384077461	0.11350188273265197	0.10704679935449166	0.04155459924690694	0.0	0.0	0.05446476600322754	0.0	0.07759548144163529	0.099919311457773	0.0	0.1128294782140936	0.06038192576654115	0.0	0.0	0.0	0.051775147928994084	0.03308230231307154	0.04935449166218397	0.0	0.0	0.0	0.0	0.0
Bbx(7g)	0.0	0.0	0.0	0.0	0.0	0.06234150464919696	0.0	0.0	0.0	0.3224852071005917	0.0	0.0	0.0	0.0	0.045435333896872356	0.0	0.08262890955198647	0.0	0.0	0.0	0.0	0.02028740490278952	0.0	0.0	0.0	0.0	0.0	0.0	0.0	0.034023668639053255	0.0	0.14116652578191038	0.0	0.007185122569737954	0.07396449704142012	0.0	0.05092983939137785	0.004649196956889264	0.08368554522400676	0.0	0.23140321217244295	0.0	0.0	0.0	0.0	0.0	0.12764158918005072	0.0	0.09150464919695689
Bcl11a(5g)	0.0	0.0	0.0	0.0	0.0	0.0	0.0	0.0	0.0	0.0	0.0	0.0	0.0	0.0	0.0	0.0	0.0	0.0	0.0	0.0	0.0	0.0	0.0	0.0	0.0	0.0	0.0	0.0	0.0	0.0	0.000591715976331361	0.0	0.0	0.04674556213017751	0.0	0.0	0.0	0.0	0.0	0.0	0.0	0.0	0.0	0.0	0.0	0.0	0.0	0.0	0.142603550295858
Bcl6(14g)	0.042265426880811495	0.04691462383770076	0.0	0.09932375316990702	0.0	0.04025781910397295	0.0	0.0	0.0	0.0	0.0	0.0	0.0474429416737109	0.08537616229923922	0.0	0.0	0.0	0.0	0.0	0.044167371090448014	0.06540574809805579	0.0	0.0	0.0	0.0	0.05452240067624683	0.07935333896872358	0.0	0.09932375316990702	0.0	0.0	0.0	0.0	0.01003803888419273	0.046703296703296704	0.0	0.03191039729501268	0.0	0.0	0.0	0.01510989010989011	0.06487743026204565	0.026627218934911243	0.0	0.0	0.0	0.0	0.0	0.0
Bclaf1(531g)	0.04190764327661329	0.04689154102452668	0.04520331182651913	0.035330235460613556	0.03468113083497699	0.03989068298064387	0.047401352812043815	0.04339250493096647	0.04182128171697924	0.04501665942343908	0.043913460145533156	0.029830954211658253	0.04408061155127648	0.047900021172511395	0.04285204871906306	0.042751757875617066	0.051000679749050024	0.04224473194486232	0.03509622349257291	0.040127480805446904	0.036199422770478835	0.032778390666265506	0.02716488929005226	0.035118510346672016	0.033380135726941464	0.0368485273961154	0.040642864306488814	0.030452200269670934	0.060079786937674816	0.034020882782290866	0.028036862456679926	0.03934186919845329	0.03754777744347497	0.05631609445168767	0.03578990182640769	0.028056363454016648	0.03512686791695918	0.030630495102463812	0.03462541369972921	0.06076789355798482	0.04027234535709112	0.03982103656158415	0.03282296437446372	0.03554474643131749	0.03714939992645338	0.04615328898249368	0.028103723018977258	0.030875650497554016	0.04011633737839735
Bhlhe40(366g)	0.06064684579816988	0.033401235166682836	0.03324764768648753	0.03815032172535325	0.03352653021631584	0.026526174540045914	0.04345313156788567	0.04342888091311799	0.0324352507517703	0.04327529343292269	0.03516749118892877	0.03296876515665923	0.040058039900410645	0.03413683836130242	0.04456057813560966	0.03671549131826559	0.04785866718401397	0.04539722572509458	0.03441976266692534	0.027277944837843956	0.03621026934393895	0.036743783748827884	0.025333850680635043	0.03375286966081417	0.03751980470139361	0.04015504251948136	0.04801629644000388	0.0406925987001649	0.03245141785494875	0.03217657710091506	0.042660943512141496	0.03387008115885796	0.03843728780677078	0.03922543408672034	0.03186940214052446	0.03433488537523847	0.025818863775988618	0.0365942380444272	0.03644873411582113	0.036606363371811036	0.031400556148349336	0.03565250428428234	0.030038477705564715	0.024626539916577747	0.03713583600090536	0.02152245610631487	0.03672357486985482	0.017993985837617615	0.04684822323536069
Bhlhe41(62g)	0.055139339568619966	0.07978621874403512	0.051679709868295474	0.05287268562702806	0.035335941973659094	0.07465642298148502	0.047671311318953996	0.026317045237640772	0.021640580263409048	0.05303970223325062	0.08489215499141058	0.06055544951326589	0.09923172361137622	0.0643013933956862	0.05967264745180378	0.042756251192975755	0.050081122351593815	0.052347776293185724	0.019612521473563658	0.02949036075586944	0.0946984157281924	0.07229433097919451	0.01994655468600878	0.05160813132277152	0.062034739454094295	0.031661576636762744	0.03557453712540561	0.044140103073105556	0.02514792899408284	0.02481389578163772	0.04390150792135904	0.03466787554876885	0.0440685245275816	0.06881084176369537	0.026197747661767513	0.04282782973849971	0.06728383279251765	0.0837946172933766	0.04886428707768658	0.06997995800725329	0.013528345104027487	0.03877171215880893	0.034262263790799774	0.017846917350639434	0.01040274861614812	0.044736590952471844	0.03309314754724184	0.10941973659095247	0.03249665966787555
Bmyc(245g)	0.03924042989977056	0.03669242845067021	0.04062915106871151	0.023203719357565513	0.06243811133921024	0.04344885883347422	0.027671778770679868	0.05068832266634465	0.035370124381113394	0.04311073541842773	0.045688926458157225	0.02370486656200942	0.03179567685062191	0.03372781065088758	0.03301533631203961	0.037096968965100834	0.030412993599806787	0.027502717063156625	0.023565994445115323	0.02817292597512378	0.024417340900857384	0.04282695326651371	0.03583504407680232	0.05022944088878155	0.027019683613090206	0.054045405144306245	0.0433643279797126	0.04417340900857385	0.04033933099867166	0.026053616712957372	0.0824538099263374	0.03672261804129936	0.03631807752686873	0.03593768868494143	0.042247313126434004	0.03788189832145876	0.03723584108199493	0.03026204564666103	0.03692790725757759	0.04376886849414322	0.04082840236686391	0.032598719961357325	0.03195266272189349	0.030334500664170993	0.049039971017993	0.043962081874169785	0.025830213742301655	0.029489192126554764	0.037652457432677214
Brf1(223g)	0.03960914904343673	0.03754610343089129	0.022282219332926474	0.025333669435083715	0.035012073128665055	0.0225939979303208	0.02705840210152042	0.021864303340674504	0.035496324992703054	0.027396715047629156	0.035867805874704804	0.030633905590787273	0.033857828959588186	0.03302863056226285	0.0360999814259559	0.019894127948629502	0.04211664499694855	0.021671929312495026	0.01919760129487622	0.0368296760156022	0.03771857669753496	0.039675484915222756	0.027443150157879376	0.016789609149043438	0.03917796587682755	0.03759917212832011	0.02846472258338419	0.02708493645023483	0.031045187995860642	0.043649003635205776	0.04398731658131451	0.018700082256481013	0.027197707432271075	0.03787778278982142	0.03700214928224587	0.023336959694324304	0.03820946214875156	0.03452118767744846	0.03434871441080479	0.04835221694483509	0.03598057685674105	0.044206224958208404	0.03444158463130523	0.02122084538435004	0.027197707432271075	0.03432881364926898	0.03564226391063231	0.022859341417464908	0.030832913206145354
Cbfa2t2(6g)	0.0	0.0	0.0	0.02638067061143984	0.08727810650887574	0.0	0.03476331360946745	0.0	0.07174556213017752	0.0	0.11439842209072978	0.09023668639053255	0.045118343195266274	0.0	0.0	0.14151873767258383	0.0	0.02564102564102564	0.0	0.0	0.0	0.08481262327416174	0.08999013806706115	0.08259368836291914	0.0	0.0	0.0	0.0	0.0	0.07593688362919132	0.0	0.0	0.0	0.0	0.07174556213017752	0.29289940828402367	0.04659763313609468	0.29980276134122286	0.08555226824457594	0.013560157790927022	0.02391518737672584	0.0	0.0	0.10478303747534516	0.15853057199211046	0.0	0.0	0.038708086785009865	0.0
Cebpb(55g)	0.020118343195266272	0.024367939752555138	0.01535771920387305	0.049435180204410976	0.03983324367939753	0.014389456697149005	0.03945669714900484	0.002151694459386767	0.03431952662721893	0.04841312533620226	0.026196880043033888	0.0385691231845078	0.06460462614308768	0.04604626143087682	0.06382463690155998	0.08173749327595481	0.02883270575578268	0.047525551371705214	0.0	0.03832705755782679	0.013582571274878967	0.03453469607315761	0.0	0.004115115653577192	0.04975793437331899	0.027649273803119958	0.022834857450242066	0.04480903711672943	0.03738569123184508	0.05161377084454007	0.0543571812802582	0.02883270575578268	0.020898332436793975	0.040424959655728884	0.008391608391608392	0.02649273803119957	0.004061323292092523	0.030984400215169447	0.041473910704679935	0.02525551371705218	0.0035771920387305004	0.02097902097902098	0.038004303388918775	0.0	0.01619150080688542	0.018961807423345883	0.022243141473910703	0.051506186121570735	0.018827326519634213
Cebpd(17g)	0.0	0.055168813087365126	0.02697528715628263	0.08188304907761922	0.0	0.0	0.055777932474765056	0.054472676644622346	0.00713539853811347	0.03437173686042464	0.042464323007309436	0.08579881656804733	0.09110685694396102	0.0	0.011834319526627219	0.0	0.06621997911590671	0.08562478245736165	0.09989557953358859	0.06656804733727811	0.028454577097111033	0.025060911938739994	0.0009571876087713191	0.0	0.0	0.04150713539853811	0.016098155238426733	0.029411764705882353	0.0	0.05395057431256526	0.06909154194222067	0.01427079707622694	0.15602158022972504	0.02706230421162548	0.0	0.07587887225896275	0.0	0.05664810302819353	0.07422554820744866	0.04089801601113818	0.0	0.05482074486599373	0.05482074486599373	0.008614688478941873	0.1054646710755308	0.0	0.044204664114166375	0.0805777932474765	0.02575704838148277
Cebpg(45g)	0.05141354372123603	0.03297172912557528	0.0584155161078238	0.06374095989480605	0.05710059171597633	0.057889546351084814	0.0854043392504931	0.10095332018408941	0.10456936226166995	0.053484549638395794	0.021301775147928994	0.015187376725838263	0.07090729783037475	0.06640368178829717	0.0977646285338593	0.06531886916502301	0.024128862590401052	0.06653517422748192	0.04973701512163051	0.048159105851413544	0.022813938198553582	0.07639710716633794	0.035108481262327414	0.04598948060486522	0.04674556213017751	0.11923076923076924	0.032149901380670615	0.04608809993425378	0.048849441157133466	0.06334648257725181	0.11173570019723866	0.03369493754109139	0.030111768573307034	0.07468770545693623	0.07682445759368836	0.005555555555555556	0.13162393162393163	0.03895463510848126	0.07695595003287312	0.09934253780407627	0.08073635765943458	0.06788297172912558	0.017850098619329388	0.026134122287968443	0.06341222879684418	0.02567389875082183	0.04040105193951348	0.02386587771203156	0.05285996055226824
Cebpz(24g)	0.05103550295857988	0.0	0.0301405325443787	0.03648915187376726	0.0	0.0	0.019908777120315583	0.01892258382642998	0.040557199211045364	0.06391765285996055	0.041789940828402365	0.039755917159763315	0.015039447731755425	0.0	0.06995808678500987	0.12555473372781065	0.07119082840236686	0.06391765285996055	0.029339250493096648	0.045241617357001974	0.07544378698224852	0.06268491124260354	0.0	0.020894970414201183	0.0	0.09270216962524655	0.06391765285996055	0.05781558185404339	0.0	0.0931336291913215	0.005239151873767258	0.05491863905325444	0.0	0.08407297830374753	0.016703648915187375	0.07507396449704141	0.04425542406311637	0.028846153846153848	0.02527120315581854	0.05430226824457594	0.0	0.0	0.0025887573964497044	0.03279092702169625	0.04943293885601578	0.0965853057199211	0.006780078895463511	0.0	0.027675049309664693
Chd1(241g)	0.07234403005229689	0.05841046919885094	0.051185887205676545	0.04242063394632817	0.055599204498023524	0.0558631441970095	0.07681872866998944	0.05737926293304525	0.06523607257727909	0.04331066316383903	0.0489577450956321	0.05273883473691964	0.047282034913697854	0.07484838812639642	0.03765130496697685	0.08068575216676079	0.06840948709764541	0.05227847479682781	0.03992855213729775	0.02994794863610695	0.022932063149107517	0.05510815389525891	0.05055979768715166	0.03689631466522625	0.030303960323111296	0.048663114733973334	0.05761251196935844	0.0612892533575585	0.0837732328316433	0.03431216086817747	0.0190466252547325	0.025878366765695205	0.03342826978320116	0.0798141373468536	0.04259863978983034	0.04622013798521938	0.04385695695941467	0.028658940803849838	0.03666920376144762	0.056550615040879965	0.0237607110412728	0.0269525399592428	0.03636843526725429	0.04413931105600432	0.04975570232512461	0.04960838714429522	0.024957646885511553	0.03127992339610597	0.04301603280218026
Ckmt1(9g)	0.0	0.0	0.0	0.0	0.0	0.10207100591715976	0.06969099276791585	0.10387902695595003	0.14250493096646943	0.0	0.0	0.0	0.023668639053254437	0.10880999342537805	0.029585798816568046	0.008382642998027613	0.1012491781722551	0.03435239973701512	0.0	0.0	0.10634451019066404	0.0	0.0	0.05752794214332676	0.0	0.0	0.0	0.0	0.07593688362919132	0.10387902695595003	0.08826429980276135	0.0	0.24687705456936226	0.046515450361604205	0.0	0.06426692965154504	0.08086785009861933	0.0	0.000821827744904668	0.0	0.021696252465483234	0.042735042735042736	0.0	0.04799474030243261	0.0	0.06623931623931624	0.0	0.0	0.0
Clock(57g)	0.012223606353161009	0.0023357209592027406	0.009939790304162774	0.02737984013287657	0.023331257136925153	0.05797778469843247	0.03197342468597529	0.03070175438596491	0.04339250493096647	0.023435066957334164	0.01572718779196512	0.012015986712342988	0.018919339769542198	0.03802034672480017	0.03763105989826638	0.017310287553202533	0.03667081905948303	0.005086681200041524	0.0	0.01632409425931693	0.041290356067684005	0.013183847191944358	0.03145437558393024	0.012950275096024083	0.022656493304266584	0.09093740267829337	0.017595764559327313	0.031246755943112218	0.02164434755527873	0.011185508149070902	0.005398110661268556	0.0	0.026082217377763936	0.017024810547077752	0.04393750648811377	0.012950275096024083	0.006280494134745147	0.017621717014429564	0.009524551022526731	0.053020865773902214	0.4010173362400083	0.018893387314439947	0.014299802761341223	0.01593480743278314	0.026834838575729263	0.03872106301256099	0.009602408387833489	0.0	0.019101006955257967
Cnot3(27g)	0.05276134122287968	0.04799474030243261	0.06234933158010081	0.0	0.004054350208196362	0.032982686828840674	0.029859741398202938	0.04388560157790927	0.02591496822266053	0.0314486083716853	0.07369055445978523	0.007067718606180145	0.0	0.05758273065965374	0.006848564540872233	0.04793995178610563	0.0	0.024326101249178174	0.06914310760464606	0.03166776243699321	0.01720359412667105	0.023230330922638615	0.03555774709620863	0.09105851413543721	0.04311856234933158	0.0	0.0	0.06662283585360508	0.08541529695375849	0.08793556870479947	0.028599605522682446	0.01413543721236029	0.042077580539119	0.06634889327197019	0.056432171816787204	0.0008766162612316459	0.012108262108262107	0.03566732412886259	0.04196800350646505	0.002136752136752137	0.023997370151216304	0.028325662941047557	0.06360946745562131	0.027777777777777776	0.034242822704361166	0.06974578128424282	0.027777777777777776	0.018956826649134343	0.0
Cpsf4(10g)	0.059911242603550297	0.10724852071005918	0.05576923076923077	0.0	0.051923076923076926	0.019970414201183433	0.06153846153846154	0.11050295857988165	0.01242603550295858	0.0	0.0	0.0	0.0	0.0008875739644970414	0.12958579881656804	0.05251479289940828	0.075	0.09437869822485206	0.058136094674556216	0.0	0.0871301775147929	0.05591715976331361	0.0	0.0	0.0	0.0	0.0	0.020857988165680474	0.06538461538461539	0.07559171597633137	0.06479289940828402	0.0	0.03254437869822485	0.048668639053254435	0.11923076923076924	0.0	0.03683431952662722	0.12159763313609467	0.14452662721893492	0.0507396449704142	0.10458579881656804	0.021597633136094675	0.041124260355029585	0.0	0.0834319526627219	0.08476331360946746	0.0	0.08624260355029585	0.0
Creb1(201g)	0.026877447084106096	0.015205039889310842	0.044739321145750535	0.03137419411816656	0.03646707291942654	0.04370161029173658	0.035863581500780124	0.04011746003709264	0.030616150019135095	0.02651682416320763	0.03901351232005652	0.04293620654125821	0.04576967234831758	0.024095498837175072	0.06537578380287909	0.032514940092437224	0.03526744973358062	0.0397789160705349	0.018995260384468193	0.04640260237275163	0.02601636786481792	0.03821131031234361	0.044518531602343314	0.0402720127174777	0.0604595366363449	0.028400894933615944	0.034774353086637816	0.027981394801142218	0.03363360711236716	0.03619476581589096	0.044702522888516	0.01931908504813212	0.04132444287438547	0.04838234861196974	0.06167387912508464	0.027083517324619506	0.03322882628278725	0.02736318407960199	0.04164090788660249	0.04415790868144485	0.022204068415319852	0.033493773734875915	0.03145515028408254	0.023403691601165767	0.033258264888574876	0.0396832406017251	0.03365568606670788	0.03508345844740793	0.031182843180546968
Creb3(170g)	0.031360946745562134	0.027775844065436827	0.030012182387748	0.036938739993038636	0.03329272537417334	0.03442394709363035	0.02178907065784894	0.05572572224155935	0.013574660633484163	0.020562130177514792	0.02935085276714236	0.03678210929342151	0.03319700661329621	0.042455621301775145	0.022406891750783153	0.031308736512356425	0.035607379046293075	0.02907239819004525	0.03863557257222416	0.016211277410372434	0.03073442394709363	0.019953010790114863	0.04087191089453533	0.03497215454229029	0.04149843369300383	0.016045945005221024	0.040019143752175426	0.020274973894883398	0.019935607379046292	0.02157152801949182	0.030221023320570833	0.02566132962060564	0.019752871562826315	0.03551166028541594	0.027018795683954055	0.04215976331360947	0.04102854159415245	0.018003828750435085	0.014227288548555516	0.02564392620953707	0.032161503654716324	0.021588931430560388	0.030134006265227983	0.02895057431256526	0.0282457361642882	0.029481378350156632	0.022537417333797424	0.03469369996519318	0.044953010790114864
Creb3l1(11g)	0.0	0.0	0.051506186121570735	0.15250134480903713	0.0	0.05728886498117267	0.08122646584185046	0.13945669714900485	0.0	0.055137170521785905	0.0	0.0	0.06441635287789134	0.0	0.0	0.025416890801506185	0.1242603550295858	0.0	0.0	0.0030930607853684776	0.07786444324905864	0.0	0.06159225389994621	0.0	0.0814954276492738	0.015196342119419042	0.0	0.0	0.0	0.05849919311457773	0.05944055944055944	0.078536847767617	0.0765196342119419	0.020710059171597635	0.0	0.0	0.0	0.07813340505648197	0.06347498655190963	0.0	0.01963421194190425	0.0	0.0805540613232921	0.0	0.1720010758472297	0.0	0.06966110812264659	0.013986013986013986	0.10314685314685315
Creb3l2(8g)	0.015717455621301776	0.0	0.0	0.03106508875739645	0.0	0.0	0.04955621301775148	0.0	0.04437869822485207	0.0	0.0	0.0	0.08284023668639054	0.028661242603550297	0.0	0.07877218934911243	0.0	0.0	0.0	0.0	0.0	0.032914201183431954	0.0	0.0	0.0	0.0	0.0	0.015347633136094675	0.0	0.0	0.0	0.0	0.10687869822485208	0.016272189349112426	0.0	0.0	0.0	0.0334689349112426	0.0	0.0	0.0	0.0	0.08191568047337278	0.1220414201183432	0.0919008875739645	0.0	0.0	0.0	0.14829881656804733
Creb5(84g)	0.007678219216680755	0.03953578472809242	0.02275288813750352	0.036947027331642714	0.038866582135812906	0.021449704142011833	0.022206959706959708	0.02115032403493942	0.02294660467737391	0.02877571146801916	0.03710552268244576	0.00966821639898563	0.030131727247111863	0.028687658495350803	0.017011834319526627	0.02152014652014652	0.019899971823048746	0.03511552550014088	0.018279797125950972	0.05353620738236123	0.019089884474499857	0.02551775147928994	0.02393279797125951	0.015391659622428853	0.025200760777683854	0.027859960552268245	0.06621583544660467	0.023774302620456468	0.008646801916032685	0.015021837137221753	0.032561989292758525	0.025940405748098055	0.042617638771484924	0.03805649478726402	0.03515074668920823	0.038496759650605804	0.0334425190194421	0.06822344322344322	0.035960834037757114	0.024707664130741054	0.0431283460129614	0.04820019723865878	0.05480417018878558	0.019406875176105946	0.037757114680191606	0.0273316427162581	0.05070090166244012	0.01003803888419273	0.007766272189349112
Crebl2(22g)	0.04713555675094137	0.030056481979558902	0.06327326519634212	0.05728886498117267	0.022458310919849383	0.0	0.03738569123184508	0.08337816030123722	0.0671059709521248	0.0	0.07470414201183433	0.04081495427649274	0.07107315761161916	0.0805540613232921	0.03980634749865519	0.027434104357181282	0.0	0.005043033889187735	0.06246637977407208	0.0	0.0	0.059306078536847766	0.0335529854760624	0.0	0.018558364712210867	0.03805809575040344	0.0794782140935987	0.038192576654115115	0.02420656266810113	0.008808499193114577	0.0	0.1026761699838623	0.0	0.06959386767079075	0.06495427649273804	0.052313071543840774	0.0032275416890801506	0.02555137170521786	0.05049757934373319	0.0	0.025349650349650348	0.0	0.0	0.0	0.029115115653577193	0.021180742334588488	0.0	0.08532813340505649	0.044311457772996235
Crem(26g)	0.045118343195266274	0.0360150204824761	0.07606964041875285	0.07111970869367319	0.010867091488393264	0.04802002730996814	0.0	0.06423532089212562	0.0	0.04215976331360947	0.07038006372325899	0.015248065543923533	0.036299499317250794	0.06884387801547565	0.044549385525716884	0.013427401001365498	0.009387801547564861	0.049214838416021846	0.022644515248065544	0.020596267637687755	0.04301319981793354	0.04898725534820209	0.08585571233500228	0.022985889849795174	0.0	0.013086026399635867	0.0	0.064804278561675	0.0	0.06178880291306327	0.02122212107419208	0.0	0.0037551206190259445	0.03140646335912608	0.0	0.07840236686390532	0.04181838871187984	0.0	0.0	0.05513199817933546	0.010070550751024124	0.09035047792444242	0.0	0.04847519344560765	0.06230086481565771	0.01775147928994083	0.02150659990896677	0.0360150204824761	0.018775603095129722
Ctcf(256g)	0.03088595599112426	0.04110808062130177	0.03338225776627219	0.03649107803254438	0.023142797707100593	0.03125577847633136	0.02643652921597633	0.02650587093195266	0.0150182599852071	0.02647697855029586	0.03769300110946745	0.03009430473372781	0.030816614275147928	0.024570081360946745	0.03701691937869823	0.03334180843195266	0.02936621671597633	0.02888082470414201	0.01869337093195266	0.02325836723372781	0.027002819896449703	0.03285641642011834	0.030550804363905327	0.021646172337278106	0.041084966715976334	0.0192943324704142	0.021802191198224852	0.029949842825443787	0.013596754807692308	0.03417390902366864	0.016133505917159764	0.01335983727810651	0.03297776442307692	0.026777459319526627	0.01667090421597633	0.02551775147928994	0.02258806397928994	0.04400309726331361	0.023847771819526627	0.020478920118343194	0.018265763683431954	0.03995816383136094	0.02142659023668639	0.017595460428994084	0.019230769230769232	0.02800827477810651	0.025061251849112426	0.0774142474112426	0.03212832840236687
Cux1(189g)	0.10391816161046931	0.05866284712438559	0.058897655051501206	0.04386994771610156	0.05570426724272878	0.05632259478413325	0.07514636360790207	0.05182993644532106	0.05114899345668576	0.048315644469490625	0.07967815660123352	0.029366644751260135	0.057191384114461036	0.10475564321718168	0.05948467486929025	0.06041607964684888	0.07223474531166839	0.04520052596975674	0.02805172035941267	0.022698099621176544	0.04104442565981028	0.05699571084186469	0.04062959832190601	0.03787451864374941	0.021891925738079583	0.05450674681443912	0.07205472590087975	0.046225853918161613	0.08075044613506152	0.05311355311355311	0.02856829779906703	0.04162361854669547	0.04016780939857863	0.1330030368491907	0.08279327510096741	0.03033718418333803	0.06111267649729188	0.029883222190914497	0.06746814439122131	0.07819886666040513	0.04969318430856892	0.052471744779437085	0.057379230456153535	0.05071068532606994	0.04434739050123666	0.05755924986694218	0.041154002692464234	0.04434739050123666	0.026752449829372905
Cux2(22g)	0.09978483055406133	0.06031468531468531	0.039604626143087684	0.023265196342119418	0.01465841850457235	0.0442442173211404	0.09111081226465842	0.02723238300161377	0.1048951048951049	0.040411511565357716	0.09911242603550297	0.09870898332436794	0.06529047875201721	0.12089833243679397	0.025753093060785368	0.10092791823561054	0.07645239376008607	0.0872108660570199	0.05419580419580419	0.02380311995696611	0.12271382463690156	0.1150484131253362	0.07954545454545454	0.053187197417966646	0.0971624529316837	0.017953200645508337	0.11995696611081226	0.044916621839698766	0.1408687466379774	0.07880580957504034	0.0	0.0	0.11215707369553524	0.12271382463690156	0.14550833781603012	0.16541151156535772	0.08230231307154384	0.06408015061861216	0.06031468531468531	0.10146584185045723	0.06320602474448628	0.0872108660570199	0.09198493813878429	0.07712479827864444	0.07833512641204948	0.041823561054330285	0.15088757396449703	0.06105433028509952	0.0800161377084454
D3Ertd254e(76g)	0.03844207412021177	0.02543989411398318	0.0513663967611336	0.040622080348801	0.053643724696356275	0.02563453752725008	0.022247742136406103	0.019892556835876676	0.0493226409218312	0.04860246029274369	0.054091404546870135	0.014831828090937403	0.07532700093428839	0.04291887262535036	0.03369277483649953	0.04788227966365618	0.10234350669573342	0.03715742759265026	0.06458268452195577	0.022559171597633137	0.026121146060417315	0.041089224540641546	0.04470959202740579	0.018374338212394894	0.05428604796013703	0.06859233883525381	0.03567813765182186	0.04901121146060417	0.042198691996262847	0.034432419806913736	0.06251946434132669	0.03380956088445967	0.04145904702584865	0.03756617876051074	0.027289006540018687	0.028729367798193708	0.075288072251635	0.028748832139520397	0.05753659296169417	0.05652444721270632	0.019172376206789164	0.042899408284023666	0.07441217689193398	0.029021332918094053	0.06578947368421052	0.05179461227032077	0.029332762379321083	0.024992214263469325	0.035094207412021176
Dab2(7g)	0.2783178360101437	0.0	0.024725274725274724	0.0	0.08960270498732037	0.0	0.0	0.0	0.24281487743026203	0.2047759932375317	0.11961115807269654	0.0	0.032755705832628906	0.0	0.0	0.24070160608622146	0.031487743026204565	0.2669061707523246	0.0	0.0	0.0	0.18871513102282333	0.12489433643279797	0.01944209636517329	0.12616229923922231	0.013524936601859678	0.06360946745562131	0.20604395604395603	0.0	0.039095519864750634	0.0	0.0	0.0	0.0	0.19420963651732884	0.25824175824175827	0.1371513102282333	0.0	0.0	0.0	0.0	0.0	0.0	0.0	0.0	0.1760355029585799	0.0	0.0	0.2356297548605241
Dbp(23g)	0.11699253923334191	0.062451762284538206	0.04907383586313352	0.07608695652173914	0.05164651402109596	0.01125546694108567	0.11345510676614355	0.11364805762799074	0.043156676099819914	0.09075122202212503	0.046822742474916385	0.1040005145356316	0.12438898893748392	0.12310264985850271	0.04425006431695395	0.06077952148186262	0.11950090043735528	0.03717519938255724	0.07492925135065603	0.17873681502444044	0.010419346539747878	0.10059171597633136	0.02514792899408284	0.063287882685876	0.028235142783637767	0.0436712117314124	0.1148700797530229	0.13770259840493954	0.043092359145870854	0.14226910213532287	0.023861589915101622	0.0	0.042642140468227424	0.15995626447131464	0.08534859789040392	0.029585798816568046	0.06759711860046308	0.02649858502701312	0.04187033702083869	0.12155904296372524	0.10129920246977103	0.01659377411885773	0.04579367121173141	0.04090558271160278	0.11249035245690764	0.2921276048366349	0.4031386673527142	0.03756110110625161	0.051903781836892204
Ddit3(45g)	0.02905982905982906	0.014694280078895464	0.01752136752136752	0.023898750821827745	0.04296515450361604	0.03238001314924392	0.03343195266272189	0.053550295857988164	0.0537146614069691	0.04674556213017751	0.039250493096646945	0.07419460880999343	0.01472715318869165	0.03777120315581854	0.03698224852071006	0.017850098619329388	0.026199868507560814	0.015121630506245891	0.03172255095332018	0.04477317554240631	0.01824457593688363	0.034944115713346484	0.049868507560815255	0.08244575936883629	0.03096646942800789	0.03872452333990795	0.007889546351084813	0.03349769888231427	0.04621959237343853	0.017817225509533203	0.03678500986193294	0.015088757396449704	0.04497041420118343	0.022353714661406968	0.09973701512163051	0.027712031558185406	0.024128862590401052	0.0073964497041420114	0.028205128205128206	0.038231426692965156	0.024095989480604867	0.03678500986193294	0.031196581196581197	0.06035502958579882	0.01883629191321499	0.036719263642340565	0.034023668639053255	0.00900723208415516	0.06005917159763314
Deaf1(24g)	0.026010848126232743	0.027058678500986193	0.040865384615384616	0.014299802761341223	0.06841715976331361	0.0006780078895463511	0.039509368836291914	0.0327292899408284	0.0027120315581854043	0.020463510848126233	0.028476331360946745	0.017504930966469427	0.0	0.046535996055226826	0.04444033530571992	0.01768984220907298	0.018059664694280077	0.021141518737672584	0.0	0.0	0.041913214990138066	0.03476331360946745	0.14515532544378698	0.02514792899408284	0.0	0.0	0.01861439842209073	0.09405818540433925	0.0	0.01886094674556213	0.10940581854043392	0.0	0.026997041420118342	0.04462524654832347	0.0	0.02631903353057199	0.0	0.046474358974358976	0.013683431952662722	0.10034516765285996	0.0313732741617357	0.10502958579881656	0.03457840236686391	0.020833333333333332	0.07267011834319527	0.07790927021696252	0.026565581854043393	0.0	0.038584812623274165
Dlx1(17g)	0.05403759136790811	0.043073442394709366	0.008005569091541943	0.0	0.06717716672467804	0.13687782805429866	0.08675600417681865	0.0	0.0883223111729899	0.006874347372084928	0.10633484162895927	0.041159067177166726	0.0	0.08980160111381831	0.0	0.0	0.04751131221719457	0.0	0.0	0.0	0.08301427079707623	0.06482770623042117	0.04211625478593804	0.08136094674556213	0.0	0.0	0.042986425339366516	0.04690219282979464	0.0	0.08257918552036199	0.0	0.07901148625130526	0.0514270797076227	0.051775147928994084	0.0	0.0	0.038722589627567	0.0	0.0	0.05134006265227985	0.11303515489035851	0.012443438914027148	0.04594500522102332	0.02862861120779673	0.20266272189349113	0.05917159763313609	0.0	0.04011486251305256	0.049947789766794294
Dmrta2(7g)	0.0	0.0	0.0	0.0	0.0	0.0	0.0	0.0	0.0	0.0	0.0	0.0	0.0	0.0	0.0	0.0	0.0	0.0	0.07840236686390532	0.0	0.0	0.0	0.0	0.0	0.0	0.0	0.0	0.0	0.0	0.0	0.0	0.0	0.0	0.0	0.0	0.0	0.0	0.0	0.0	0.0	0.0	0.0	0.10798816568047337	0.0	0.0	0.0	0.055790363482671176	0.0	0.0
Duxbl1(4g)	0.15902366863905326	0.13831360946745563	0.0	0.0	0.18084319526627218	0.0	0.0	0.10798816568047337	0.0	0.0	0.19748520710059173	0.1849112426035503	0.059911242603550297	0.0	0.0	0.18010355029585798	0.0	0.13165680473372782	0.0	0.0	0.0	0.16715976331360946	0.0	0.0	0.0	0.0	0.0	0.0	0.09208579881656805	0.0	0.0	0.0	0.0	0.0	0.02514792899408284	0.0	0.0	0.11538461538461539	0.1231508875739645	0.0	0.0	0.0	0.0	0.0	0.0	0.02551775147928994	0.0	0.0	0.0
E2f1(47g)	0.010921566158882035	0.06593856225607453	0.02052121364723656	0.04717990683620798	0.01488732217046456	0.02845272567040161	0.03616391791514541	0.06357799320156113	0.042930882538083845	0.06433337529900542	0.07733224222585924	0.022220823366486214	0.02231524612866675	0.023637164799194258	0.008057409039405767	0.020363842376935667	0.04548029711695833	0.03616391791514541	0.027256704016114817	0.027351126778295355	0.0477464434092912	0.00925343069369256	0.040664736245750975	0.03216668764950271	0.0063577993201561125	0.05457635654034999	0.011488102731965252	0.0	0.013250660959335263	0.04192370640815812	0.01926224348482941	0.033803348860632	0.03430693692559486	0.00975701875865542	0.06093415586050611	0.014729950900163666	0.011110411683243107	0.0069872844013596875	0.04214402618657938	0.02099332745813924	0.045543245625078686	0.036636031726048096	0.051208611355910864	0.020898904695958707	0.033457132065970036	0.03877628100214025	0.04601535943598137	0.020332368122875488	0.04091653027823241
E2f3(10g)	0.0	0.0	0.0	0.0	0.0	0.0	0.037130177514792896	0.0	0.0	0.0	0.020857988165680474	0.07618343195266272	0.0	0.03520710059171597	0.14896449704142012	0.0	0.0	0.0	0.007840236686390533	0.01982248520710059	0.0	0.011390532544378698	0.0008875739644970414	0.13579881656804735	0.0	0.019970414201183433	0.0	0.08461538461538462	0.0	0.06701183431952663	0.0	0.07707100591715976	0.0	0.03461538461538462	0.06923076923076923	0.0	0.0	0.10088757396449705	0.0	0.0007396449704142012	0.0	0.0	0.0	0.013905325443786982	0.07100591715976332	0.06005917159763314	0.06035502958579882	0.045710059171597636	0.0
E2f4(164g)	0.03838035791600519	0.019357050079376534	0.04105931591860297	0.03643202482320681	0.0645926540626353	0.05227125126280849	0.024651825660268436	0.030541925241737624	0.04298960889017174	0.03849761870399769	0.029423437725501517	0.033780127002453454	0.030036801847308413	0.029694039543945734	0.02254113147640352	0.02220738923365565	0.02368667917448405	0.041789940828402365	0.03967924664453745	0.045271684225718	0.0242369028719873	0.023704719295713668	0.04036477125126281	0.036179463125992205	0.048924808774714966	0.02461574541780921	0.01622708904603839	0.037234810217924665	0.0228838937797662	0.22913659979795065	0.08694436426612787	0.03289616106220234	0.03275184009236542	0.040355751190648	0.037234810217924665	0.027538245057006784	0.03885842112858998	0.032724779910521	0.04089695482753644	0.026546038389377975	0.024020421417231923	0.042258983980372346	0.02047553759561264	0.06526915860874585	0.0326075191225285	0.013557151104055419	0.03258045894068408	0.044432818588540916	0.018040121229614663
E2f6(229g)	0.023797834681274384	0.05877109118627426	0.02569055063176662	0.04953360378284799	0.03208573421875404	0.056290535128291255	0.05335133459083745	0.049863052634298854	0.055153613601715716	0.03917211441564818	0.049178315805793134	0.049934110229709824	0.04886178651714426	0.0413426009663833	0.03247332110281388	0.05437198005219503	0.047188703134285935	0.05404899098214516	0.038228986331102555	0.04195628019947805	0.047498772641533814	0.043454949484509446	0.02878478592284437	0.03824836567530555	0.04555437843983359	0.045799850133071494	0.048332084442262474	0.03413348492287021	0.05234360869228186	0.061128911397638305	0.059895093150047804	0.025845585385390557	0.04238262577194388	0.04567711428645255	0.04348724839151443	0.038629492777964396	0.0688095914834242	0.04600010335650242	0.043532466861321416	0.052162734813053925	0.040464070695847655	0.08368000826852019	0.053454691093253404	0.021840520916772178	0.03275755148445777	0.04735019766931087	0.03445001421151908	0.03049662799410868	0.04990181132270484
Egr1(182g)	0.051433773327264454	0.02638337993367579	0.04308635151830418	0.04974315625203199	0.032771961766044605	0.058968398465439886	0.04057480980557904	0.03423499577345731	0.03677904935301385	0.023725534820209376	0.045784836465309835	0.03067494635541973	0.027505039339358866	0.04527277456271539	0.029902789518174135	0.03862409779569543	0.058025554327329476	0.04116002340854412	0.09732427335977632	0.032731321932505365	0.027992717341829766	0.062495936016646075	0.027220560504584174	0.042306066714350735	0.04080239287339879	0.047597373041160025	0.07145295532869497	0.08697737174068534	0.04309447948501203	0.043557773587359384	0.04711782300539697	0.03240620326419143	0.027862669874504194	0.03985954873528838	0.03016288445282528	0.03627511541712725	0.03545419077963457	0.03155276675986735	0.03872976136289746	0.04243611418167631	0.04815820274400156	0.01689804278561675	0.027805774107549256	0.026919825736393784	0.03832336302750504	0.05884647896482216	0.03259314649847194	0.035649261980622925	0.04879218414721373
Egr3(70g)	0.0543956043956044	0.01804733727810651	0.028719357565511413	0.025021132713440405	0.034277261200338124	0.03759509721048183	0.0014158918005071851	0.04091293322062553	0.02495773457311919	0.03182586644125106	0.02901521555367709	0.024366018596787827	0.03336855452240067	0.02166103127641589	0.033706677937447166	0.012552831783601014	0.028719357565511413	0.009911242603550295	0.03886306001690617	0.013355874894336433	0.05456466610312764	0.025232459847844464	0.0014581572273879965	0.025887573964497042	0.00636094674556213	0.02992392223161454	0.057185122569737956	0.023098055790363482	0.021238377007607778	0.018174133558748945	0.04158918005071851	0.015511411665257819	0.02842349957734573	0.04602704987320372	0.08801775147928995	0.034340659340659344	0.07347844463229079	0.06458157227387996	0.013672865595942519	0.005959425190194421	0.029649196956889265	0.021745562130177514	0.0393279797125951	0.026711749788672867	0.012806424344885884	0.02102704987320372	0.017223161453930685	0.0419061707523246	0.017772612003381233
Elf1(133g)	0.028050896471949104	0.03950705165280064	0.05951639453663745	0.043444409841170976	0.046058192819326424	0.024158028206611202	0.03088712906526672	0.02567068558971393	0.04272144859189394	0.04972861146950216	0.04703697112603995	0.019809138230190863	0.0344908128308938	0.043488899764203406	0.04936156960448458	0.011222583084931263	0.01540463584997998	0.04055256484406282	0.017373314944165146	0.024758642167549052	0.044156248609689905	0.03827245628865062	0.06214129999555101	0.025826400320327444	0.019664545980335454	0.02242292120834631	0.019397606442140856	0.04261022378431285	0.06616763802998621	0.03920674467233172	0.04504604707033857	0.02987498331627886	0.0309983538728478	0.03833919117319927	0.017250967655825955	0.03425724073497353	0.036537349290385726	0.03938470436446145	0.040641544690127686	0.03523601904168706	0.059371802286782044	0.02924100191306669	0.02470302976375851	0.006428793878186591	0.0421319571117142	0.044534412955465584	0.02373537393780309	0.031042843795880234	0.04869422075899809
Elf2(255g)	0.030908458057779326	0.04258614688478942	0.0398828170321383	0.042151061608075184	0.023819468615848705	0.045034226708434856	0.03909966353405268	0.03574660633484163	0.04171597633136095	0.03203387864021348	0.036019259774915886	0.035473952894767374	0.028025292957419654	0.025606218818888502	0.027920872491008237	0.026290752987585566	0.02743937811811115	0.027909270216962524	0.01870286576168929	0.033269520826081915	0.02754959972154542	0.03107669103144216	0.025182735816219978	0.046635340526743244	0.017333797424295163	0.026406775728042696	0.028141315697876784	0.02459101983988862	0.02916811695092238	0.03177282747418494	0.014589859612484046	0.028599605522682446	0.017757280426963683	0.031413156978767835	0.04165796496113238	0.02353521290172874	0.03152337858220211	0.02109293421510616	0.02951618517229377	0.017380206520478014	0.03400046409096183	0.03788142475925281	0.026134122287968443	0.02077967281587191	0.028634412344819584	0.025055110801717136	0.03790462930734424	0.026604014386819818	0.03344355493676761
Elk1(94g)	0.027240966889084728	0.04969784716102228	0.03750157371270301	0.04740022661462923	0.03314238952536825	0.03160015107641949	0.05525305300264384	0.17863212891854463	0.04300956817323429	0.02790192622434848	0.057125771119224476	0.050500440639556846	0.048973939317638174	0.03531411305552058	0.039500188845524364	0.047384489487599143	0.030105124008560996	0.022944731209870325	0.043418733476016616	0.4925406017877376	0.05484388769986151	0.03983066851315624	0.05083092030718872	0.05101976583154979	0.04710122120105754	0.060635150446934405	0.043418733476016616	0.03356729195518066	0.019608460279491376	0.030309706659952158	0.044189852700491	0.03104935163036636	0.0493831046204205	0.062208863149943346	0.043953795795039656	0.05648054891099081	0.025305300264383733	0.037296991061311846	0.045763565403499934	0.06600151076419489	0.03260732720634521	0.06601724789122498	0.12388266398086366	0.03992509127533678	0.049493264509631124	0.032969281128037264	0.027366863905325445	0.01875865541986655	0.03334697217675941
Elk3(24g)	0.01849112426035503	0.010601577909270217	0.020833333333333332	0.0	0.02557938856015779	0.022127712031558184	0.015285996055226824	0.03667406311637081	0.01171104536489152	0.04672090729783038	0.0032667652859960554	0.0	0.008690828402366863	0.0	0.0	0.003759861932938856	0.026627218934911243	0.07316321499013807	0.0334689349112426	0.0	0.0	0.03464003944773176	0.028229783037475344	0.0958456607495069	0.4120438856015779	0.006964990138067061	0.008752465483234714	0.04906311637080868	0.030017258382643	0.04709072978303747	0.05775394477317554	0.0	0.10145463510848127	0.0	0.022127712031558184	0.020833333333333332	0.04265285996055227	0.03581114398422091	0.0	0.0	0.02502465483234714	0.026935404339250492	0.02021696252465483	0.08364151873767259	0.048631656804733726	0.06576676528599605	0.060034516765286	0.03932445759368836	0.055226824457593686
Elk4(201g)	0.020768936383172894	0.021747770025611585	0.026067885424946275	0.0548441225823545	0.029004386352262358	0.03088845712267067	0.027142394536194766	0.032617975212693925	0.02488298154199417	0.030704465836497982	0.01783243545585681	0.026376990785716387	0.039204863257676116	0.014954811740115988	0.030755983396626337	0.02890871088345256	0.024632753392799318	0.016971356236568636	0.014704583590921133	0.011849038829521034	0.024485560363861167	0.009229002914421972	0.020997085578027024	0.038226029615237425	0.022505814124643055	0.02605316612205246	0.021865524448762108	0.025986929259030293	0.03818923135800289	0.03967588095027819	0.02981394801142218	0.026700815449380317	0.027282227913686008	0.024088139185728163	0.02887927227766493	0.03552503753422238	0.026502104860313815	0.016647531572904706	0.02223350702110748	0.04020577585445553	0.026553622420442166	0.026818569872530836	0.029041184609496895	0.03405310724484088	0.024176455003091055	0.03021872884100209	0.019098295504724895	0.016824163207630485	0.023477288115634844
Emx2(6g)	0.0	0.0	0.15581854043392504	0.33579881656804733	0.134861932938856	0.015779092702169626	0.26849112426035504	0.34861932938856016	0.3096646942800789	0.21745562130177515	0.15310650887573965	0.0	0.0	0.3979289940828402	0.0	0.13979289940828402	0.03155818540433925	0.007889546351084813	0.0	0.0	0.13609467455621302	0.35798816568047337	0.0	0.0	0.16272189349112426	0.09640039447731756	0.12746548323471402	0.27835305719921105	0.34664694280078895	0.11365877712031558	0.16198224852071005	0.0	0.040927021696252466	0.34072978303747536	0.07667652859960553	0.0	0.2448224852071006	0.09344181459566075	0.16148915187376725	0.08579881656804733	0.13634122287968442	0.040927021696252466	0.053994082840236685	0.0	0.14151873767258383	0.0017258382642998027	0.09566074950690336	0.0	0.11563116370808678
Ep300(226g)	0.028675970047651465	0.02059223961878829	0.026555218097083312	0.028283238204953657	0.029913075352149553	0.016062732366340263	0.029893438760014664	0.020939152746504687	0.019093313085824997	0.0244868303922082	0.031988008587736295	0.041564120018851125	0.02637194323715767	0.020042415039011365	0.016854741582447506	0.03762371053044981	0.03787244069749175	0.040850657171283444	0.03904409069487354	0.016390008901921767	0.041354663036078966	0.04407760381211709	0.03181782478923391	0.06345892024925381	0.028944336806828296	0.018896947164476097	0.014472168403414148	0.016808922867466092	0.015021992983191077	0.0392535476776457	0.024401738492957008	0.023321725925538044	0.04702309263235063	0.028139236529297795	0.019760957218411267	0.02700685971618579	0.02831596585851181	0.023341362517672933	0.03907027281772006	0.019302770068597163	0.02367518458396607	0.03108472534953134	0.027910142954390742	0.034913860815834946	0.021639524532649106	0.028754516416191023	0.0678509713567576	0.1429805728648479	0.02912761166675394
Erf(200g)	0.026516272189349113	0.019874260355029587	0.3359615384615385	0.024711538461538462	0.019903846153846154	0.02238905325443787	0.02367603550295858	0.0383801775147929	0.02374260355029586	0.0242603550295858	0.027707100591715977	0.01886834319526627	0.024349112426035505	0.040776627218934915	0.026153846153846153	0.016826923076923076	0.011967455621301776	0.031760355029585796	0.02414940828402367	0.021035502958579883	0.024460059171597635	0.02378698224852071	0.04135355029585799	0.03507396449704142	0.03448224852071006	0.029689349112426034	0.04728550295857988	0.02253698224852071	0.036464497041420116	0.0331508875739645	0.04785502958579882	0.033491124260355026	0.02745562130177515	0.019430473372781067	0.02187869822485207	0.01942307692307692	0.03298816568047337	0.017596153846153845	0.03320266272189349	0.04201923076923077	0.021804733727810652	0.0288905325443787	0.02252958579881657	0.043439349112426036	0.01470414201183432	0.024356508875739646	0.03946745562130177	0.03386834319526627	0.03231508875739645
Esrra(160g)	0.0668176775147929	0.03769415680473373	0.04546042899408284	0.0491771449704142	0.05188609467455621	0.04404585798816568	0.04731878698224852	0.078125	0.06742788461538461	0.04333394970414201	0.031971153846153844	0.05453957100591716	0.036741863905325446	0.06286057692307692	0.05290310650887574	0.05047152366863905	0.048668639053254435	0.03529031065088757	0.017908653846153845	0.036066937869822485	0.032026627218934914	0.03485576923076923	0.065625	0.044859467455621305	0.04535872781065089	0.043213757396449705	0.05204326923076923	0.04560835798816568	0.07836538461538461	0.036510724852071005	0.04940828402366864	0.15796967455621302	0.01178809171597633	0.06153846153846154	0.0446560650887574	0.04639423076923077	0.04513683431952663	0.04697670118343195	0.03552144970414201	0.03874815088757397	0.05403106508875739	0.04150332840236686	0.047115384615384615	0.04984282544378698	0.05509430473372781	0.07511094674556212	0.022494452662721893	0.02636834319526627	0.03839681952662722
Ets1(51g)	0.0652627915071354	0.04173918087945237	0.03413969137951038	0.05368952314653672	0.0825501798352477	0.057750319062536255	0.0377363963336814	0.022943496925397378	0.06447963800904978	0.07489267896507716	0.0814189581157907	0.01992690567351201	0.05595196658545075	0.060041768186564565	0.04478477781645202	0.024973894883397147	0.08176702633716208	0.038722589627567	0.06259426847662142	0.03770739064856712	0.016011138183083886	0.044436709595080635	0.034632788026453185	0.048787562362222994	0.054849750551108016	0.022566423018911708	0.02392969021928298	0.0776192133658197	0.027236338322311173	0.009977955679313146	0.09151293653556097	0.03193525931082492	0.06265227984684998	0.052239238890822604	0.0955737324515605	0.03324051514096763	0.02346559925745446	0.04304443670959508	0.018911706694512125	0.04049193641953823	0.03811347024016707	0.063783501566307	0.040694976215338206	0.011312217194570135	0.012791507135398538	0.08144796380090498	0.031239122868082145	0.048787562362222994	0.06091193873999304
Etv1(395g)	0.033694105310463636	0.02033181035128455	0.030518313234963672	0.02217811399895139	0.02341023144333758	0.029488427833121115	0.02922253014755449	0.04937083364541982	0.016107407684817616	0.030170024717249645	0.02997528275035578	0.03179537113324844	0.04725114223653659	0.029417272114448355	0.04252115946371059	0.02964571942176616	0.030967717773949518	0.03179537113324844	0.025249045015354656	0.1112950340798442	0.03589244251366939	0.019755074526252716	0.03800838888472773	0.027919256984495544	0.02945846753052206	0.03278780615684218	0.03023743539809752	0.026020522807280354	0.026941802112201332	0.034330761740693584	0.029319901131001424	0.04596284922477717	0.036630214965171146	0.034162235038573886	0.03855141936933563	0.19144633360796945	0.028881731705490226	0.024713504606396524	0.02505430304846079	0.03706463935285746	0.03100891319002322	0.04268219609018051	0.019294434873792225	0.03080293610965471	0.029428507227923003	0.046030259905625044	0.0339525129203805	0.027192719646468428	0.02538386637705041
Etv3(59g)	0.04302477183833116	0.049769331060074216	0.030137398455521013	0.014441881456223047	0.03299568749373182	0.029761307792598536	0.009903720790291847	0.009803429946845852	0.02003309597833718	0.01740046133787985	0.04776351419115435	0.005992377895898104	0.02439574766823789	0.02757998194764818	0.023167184836024472	0.013263464045732625	0.02171296760605757	0.022841239594824994	0.011232574465951259	0.009402266573061879	0.026602146224049744	0.025774746765620297	0.02632634640457326	0.0020058168689198676	0.022941530438270987	0.008098485608263966	0.06543977534851068	0.006543977534851068	0.0045381606659312	0.009301975729615886	0.048415404673553306	0.013413900310901615	0.0	0.024947347307190854	0.0	0.012034901213519206	0.005816868919867616	0.00363554307491726	0.026426637248019257	0.03798515695516999	0.03745863002707853	0.02768027279109417	0.06135292347808645	0.009978938922876341	0.017676261157356335	0.027153745863002707	0.009853575368568849	0.0439023167184836	0.009176612175308395
Etv4(388g)	0.0499412859147197	0.04141249313731471	0.04615537119502226	0.058717897883242845	0.04144299396083694	0.05121469529677301	0.08656896236198378	0.04577411090099433	0.06216449094125542	0.05042929909107546	0.05821082169218569	0.039635820167144516	0.0417098761666565	0.07963002501067529	0.04969346672360154	0.045400475812846945	0.053452693222717014	0.03247193924235954	0.029681113890075033	0.04441301165131459	0.03754270115293113	0.038999115476117854	0.03750076252058806	0.05168364545842738	0.035682150918074786	0.048770816812053926	0.055008235222351	0.05644558653083633	0.07518071737936924	0.04410419081315196	0.03277694747758189	0.03261300555114988	0.048767004209113646	0.07660281827609346	0.05547337278106509	0.03305145488928201	0.046296437503812606	0.03965107057890563	0.043741993533825414	0.05010522784115171	0.039845513328859876	0.05627783200146404	0.041568809857866165	0.03965488318184591	0.04174800219605929	0.05275879948758617	0.029235039346062343	0.026474714817300068	0.04304047459281401
Etv5(217g)	0.05083440133067925	0.02726801734245903	0.05103891146074769	0.055170016088130235	0.03700951653805252	0.03302156900171788	0.04926649033348785	0.03864559757860006	0.04178141957298285	0.03306247102773158	0.03416000872576555	0.049668693589289124	0.022448395277179397	0.03379189049164235	0.03462356502058735	0.03955225915523682	0.0394500040902026	0.04018624055844899	0.026415891800507185	0.03376462247429989	0.030540179423554113	0.03187631227333461	0.03629373108281297	0.02814059389741772	0.02057371908488534	0.04357429171324953	0.043219807487797565	0.036702751342949855	0.030833310609985547	0.02821558094510948	0.030383388323834973	0.021916668939001446	0.045721648078968176	0.04739863114552941	0.04227224388514711	0.030369754315163745	0.02835873803615739	0.02278242848962452	0.0272066643034385	0.03245575764186186	0.023464128923185994	0.046621492651269324	0.01292504022032558	0.02038965996782374	0.030151610176424072	0.03036293731082813	0.03363509939192321	0.018787663948954272	0.02838600605349985
Etv6(17g)	0.06326139923424991	0.08197006613296207	0.2686216498433693	0.0357640097459102	0.09101983988861817	0.05551688130873651	0.10363731291333102	0.14166376609815523	0.09632788026453185	0.03941872607030978	0.0	0.0	0.045509919944309085	0.20379394361294814	0.1720327184128089	0.024277758440654367	0.1541072050121824	0.08249216846501914	0.03672119735468152	0.0	0.024103724329968674	0.06334841628959276	0.06447963800904978	0.0589975635224504	0.11608075182735816	0.060737904629307345	0.06308736512356422	0.0435085276714236	0.05490776192133658	0.04846849982596589	0.034110685694396105	0.040462930734423946	0.07257222415593456	0.14827706230421162	0.02828054298642534	0.0	0.10537765402018796	0.03045596936999652	0.0	0.1008527671423599	0.063783501566307	0.0	0.005569091541942221	0.05342847198050818	0.0	0.13505046989209885	0.024364775495997214	0.05708318830490776	0.0
Ezh2(408g)	0.028077503190625363	0.02766054646710755	0.03330215222183548	0.030448717948717948	0.028962176586610974	0.02630453068801485	0.023041391112658082	0.026326284951850562	0.035024364775495996	0.030778657616892913	0.044240921220559226	0.04943293885601578	0.02200806358046177	0.03800469892098851	0.034110685694396105	0.027290723981900453	0.021681749622926093	0.023846298874579418	0.024491675368372202	0.03598155238426732	0.0342339598561318	0.02403846153846154	0.030706143404107204	0.04343963916927718	0.014829156514676877	0.02502465483234714	0.030611874927485787	0.031246374289360716	0.03494097343079244	0.03620997215454229	0.030343572340178676	0.028429197122636037	0.042841396913795106	0.025546757164404223	0.03166333101287853	0.030071644042232278	0.02391518737672584	0.025564885717600648	0.017200371272769462	0.026641721777468385	0.034270216962524656	0.035876406775728044	0.01578271841280891	0.03140953126812855	0.03570237266504235	0.03856668407007773	0.030608249216846503	0.01981088293305488	0.029393636152685927
Fezf2(16g)	0.02302144970414201	0.0	0.036519970414201186	0.09874260355029586	0.02403846153846154	0.21218565088757396	0.03762943786982249	0.08459689349112426	0.021264792899408285	0.0	0.005824704142011835	0.0	0.03393121301775148	0.0	0.02625739644970414	0.05140532544378698	0.0	0.046227810650887574	0.0	0.03356139053254438	0.054178994082840236	0.022928994082840236	0.04955621301775148	0.042806952662721894	0.0	0.06980399408284024	0.01886094674556213	0.0654585798816568	0.11723372781065089	0.09162352071005918	0.05482618343195266	0.0	0.03642751479289941	0.033006656804733726	0.0	0.0	0.06120562130177515	0.013683431952662722	0.011926775147928994	0.023206360946745563	0.0	0.0	0.01275887573964497	0.0	0.058616863905325445	0.039663461538461536	0.0	0.02117233727810651	0.07544378698224852
Fiz1(7g)	0.10925612848689772	0.08474218089602704	0.0	0.08685545224006762	0.0	0.0	0.02007607776838546	0.004437869822485207	0.0	0.0	0.0	0.0	0.32671174978867284	0.0	0.0676246830092984	0.0	0.13229078613693998	0.0253592561284869	0.0	0.0	0.1521555367709214	0.05600169061707523	0.0	0.0	0.0	0.0	0.07840236686390532	0.0	0.0	0.0	0.049873203719357564	0.0	0.11115807269653423	0.2508453085376162	0.0	0.0	0.12468300929839392	0.0	0.0	0.1132713440405748	0.0	0.04120879120879121	0.0	0.0	0.0	0.0	0.0	0.0	0.0
Fos(200g)	0.035355029585798815	0.04951923076923077	0.04865384615384615	0.03721153846153846	0.021605029585798817	0.03656804733727811	0.029275147928994084	0.04580621301775148	0.04367603550295858	0.03396449704142012	0.05428254437869823	0.018409763313609467	0.0467085798816568	0.04968195266272189	0.03742603550295858	0.03648668639053254	0.025007396449704143	0.021294378698224852	0.04204142011834319	0.021131656804733726	0.030081360946745562	0.04261094674556213	0.04443786982248521	0.05307692307692308	0.027847633136094674	0.029282544378698226	0.02738165680473373	0.03181952662721894	0.026597633136094676	0.038187869822485204	0.03351331360946746	0.036161242603550296	0.04089497041420118	0.02771449704142012	0.03095414201183432	0.04326923076923077	0.020562130177514792	0.012640532544378698	0.029319526627218935	0.014711538461538462	0.031316568047337276	0.03267751479289941	0.08497781065088758	0.037440828402366864	0.02580621301775148	0.07197485207100592	0.01680473372781065	0.021523668639053254	0.031937869822485206
Foxb1(7g)	0.0	0.0	0.0	0.047337278106508875	0.0	0.04881656804733728	0.08939137785291631	0.0	0.13799661876584954	0.06572273879966188	0.0	0.0	0.08727810650887574	0.0	0.0	0.012256973795435333	0.006973795435333897	0.08960270498732037	0.0	0.10460693153000845	0.0	0.0	0.0650887573964497	0.0	0.0	0.0	0.07121724429416737	0.0	0.0	0.25338123415046493	0.0	0.0	0.0	0.0	0.09509721048182587	0.0	0.10059171597633136	0.12743026204564667	0.0	0.1610312764158918	0.053043110735418425	0.09826711749788673	0.0	0.09911242603550297	0.09023668639053255	0.0	0.0	0.11369399830938293	0.09467455621301775
Foxj1(4g)	0.0	0.0	0.34652366863905326	0.0	0.0	0.0	0.0	0.0	0.0	0.0	0.0	0.0	0.0	0.0	0.0	0.0	0.0	0.0	0.0	0.0	0.0	0.0	0.0	0.21745562130177515	0.0	0.0	0.0	0.09578402366863906	0.008875739644970414	0.0	0.0	0.0	0.19859467455621302	0.0	0.0	0.125	0.0	0.0	0.0	0.0	0.0	0.0	0.0	0.0	0.0	0.0	0.720784023668639	0.3831360946745562	0.0
Foxj2(52g)	0.03621415566681839	0.02432294037323623	0.017779927173418298	0.06801888939462904	0.05345357305416477	0.024920345926263087	0.047479517523896224	0.05874487938097406	0.035901228948566226	0.038603777878925806	0.032914201183431954	0.033540054619936276	0.052401001365498405	0.03143491124260355	0.0349055530268548	0.06912835685025034	0.031150432407828856	0.018235093309057804	0.01533340919435594	0.028504779244424214	0.049015703231679565	0.04167614929449249	0.03507624032771962	0.04802002730996814	0.016272189349112426	0.015219617660446064	0.022360036413290853	0.072684342284934	0.07163177059626764	0.0381486117432863	0.03578743741465635	0.004608557123350023	0.06807578516158398	0.05749317250796541	0.04460628129267182	0.02164883932635412	0.04560195721438325	0.03328402366863906	0.0	0.04838984979517524	0.02278675466545289	0.040196859353664086	0.04161925352753755	0.028903049613108786	0.015504096495220755	0.03948566226672735	0.06964041875284478	0.07359467455621302	0.025859126081019573
Foxj3(33g)	0.0695266272189349	0.0	0.005648197955890263	0.04285458131611978	0.023310023310023312	0.05563026716872871	0.038999462076385154	0.027703066164604627	0.0	0.04298906221983145	0.002241348395194549	0.027658239196700737	0.02196521427290658	0.07790927021696252	0.03994082840236687	0.07468172852788238	0.0019723865877712033	0.031154742693204233	0.11507082660928815	0.04020979020979021	0.011296395911780527	0.029854760623991394	0.05253720638336023	0.0	0.043258024027254795	0.007530930607853685	0.022906580598888292	0.01770665232203694	0.015375649991034607	0.0068585260892953205	0.0	0.022099695176618254	0.03657880580957504	0.0109377801685494	0.02689618074233459	0.013582571274878967	0.08337816030123722	0.07634032634032634	0.006455083378160301	0.0034516765285996054	0.024923794154563386	0.07714721176259638	0.024834140218755605	0.042720100412408105	0.040075309306078534	0.015689438766361842	0.033575398960014345	0.0337995337995338	0.03648915187376726
Foxk1(63g)	0.07624213393444162	0.05306659152812999	0.06680285526439372	0.04930966469428008	0.047384239691932	0.04015215553677092	0.043345543345543344	0.044989198835352684	0.05428759274913121	0.061026580257349486	0.06778904855827933	0.06673241288625904	0.07215647600262985	0.040363482671174976	0.02913966375504837	0.0507185122569738	0.09087066779374471	0.07610124917817225	0.014440687517610594	0.029468394853010237	0.03928336620644313	0.054334554334554336	0.06912745374283835	0.04893397201089509	0.04494223724992956	0.059218559218559216	0.07166337935568705	0.06835258758335681	0.037193575655114115	0.06548793087254626	0.043909082370620835	0.053137033906264675	0.07741617357001973	0.040457405842021225	0.06607495069033531	0.06011082934159857	0.05461632384709308	0.022518080210387904	0.058302808302808304	0.043603832065370524	0.0	0.08528223912839297	0.04170188785573401	0.02695595003287311	0.03515074668920823	0.05952380952380952	0.04184277261200338	0.06581666197050813	0.0737296891143045
Foxn2(40g)	0.09367603550295858	0.057729289940828404	0.04097633136094674	0.08542899408284024	0.03391272189349112	0.03968195266272189	0.08627958579881657	0.044415680473372784	0.051960059171597635	0.03853550295857988	0.060872781065088755	0.04792899408284024	0.024445266272189348	0.0853180473372781	0.0834689349112426	0.08420857988165681	0.05798816568047337	0.058579881656804736	0.03025147928994083	0.0	0.03232248520710059	0.041974852071005916	0.04038461538461539	0.04563609467455621	0.007322485207100592	0.04452662721893491	0.032914201183431954	0.051701183431952666	0.06053994082840237	0.025850591715976333	0.02559171597633136	0.02570266272189349	0.061501479289940826	0.0632396449704142	0.05392011834319527	0.047744082840236686	0.05562130177514793	0.03572485207100592	0.02566568047337278	0.08590976331360947	0.04914940828402367	0.0253698224852071	0.013868343195266272	0.04038461538461539	0.027625739644970414	0.01952662721893491	0.01275887573964497	0.0	0.023594674556213016
Foxn3(21g)	0.12559876021414482	0.005283178360101437	0.08312200619892927	0.062482389405466326	0.02528881375035221	0.08699633699633699	0.181389123696816	0.14109608340377572	0.040293040293040296	0.07368272752888137	0.04902789518174133	0.09143420681882221	0.01014370245139476	0.04902789518174133	0.05952380952380952	0.07572555649478727	0.1352493660185968	0.044801352493660185	0.016835728374189913	0.05719921104536489	0.09601296139757678	0.0	0.0	0.013172724711186249	0.021555367709213864	0.06494787264018033	0.12848689771766694	0.09087066779374471	0.07699351930121161	0.06501831501831502	0.053324880247957174	0.0	0.044167371090448014	0.11038320653705269	0.0030994646379261764	0.04085657931811778	0.0437447168216399	0.03634826711749789	0.02225979149056072	0.10911524373062835	0.018596787827557058	0.04184277261200338	0.03860242321780783	0.038461538461538464	0.03036066497604959	0.10664976049591435	0.05607213299520992	0.03508030431107354	0.037757114680191606
Foxo1(105g)	0.08985629754860525	0.06452521837137222	0.039504085657931814	0.08440405748098055	0.060650887573964495	0.04027895181741335	0.08651732882502114	0.06098901098901099	0.0799098337559876	0.03379825302902226	0.07375316990701607	0.018272752888137504	0.07735981966751197	0.0949985911524373	0.09067342913496759	0.0621301775147929	0.06434206818822204	0.03276979430825585	0.056184840800225413	0.014990138067061143	0.04816849816849817	0.047182304874612564	0.05088757396449704	0.06699070160608622	0.04508312200619893	0.0566356720202874	0.09453367145674837	0.055198647506339814	0.08650324034939419	0.05695970695970696	0.0449985911524373	0.02042828965905889	0.05725556494787264	0.10312764158918004	0.03834883065652296	0.044547759932375315	0.12433079740772049	0.01954071569456185	0.018963088193857426	0.04382924767540152	0.03137503522118907	0.028796844181459565	0.023485488870104255	0.015793181177796562	0.020245139475908707	0.07300648069878839	0.04770357847280924	0.030938292476754014	0.055508593970132435
Foxo3(35g)	0.033643279797125954	0.03689771766694844	0.04957734573119189	0.029205409974640745	0.05092983939137785	0.033389687235841084	0.1077345731191885	0.031191885038038884	0.06935756551141166	0.11462383770076078	0.027345731191885037	0.07134404057480981	0.09657650042265427	0.08516483516483517	0.032628909551986475	0.013102282333051564	0.0	0.09091293322062553	0.07785291631445478	0.05308537616229924	0.05896027049873204	0.044040574809805576	0.038207945900253594	0.05849535080304311	0.11369399830938293	0.0338123415046492	0.046407438715131026	0.019864750633981403	0.07328825021132714	0.09581572273879967	0.051479289940828406	0.07464074387151311	0.04467455621301775	0.02827557058326289	0.038334742180896025	0.04222316145393069	0.03153000845308537	0.10016906170752325	0.07510566356720202	0.01048182586644125	0.05502958579881657	0.09556213017751479	0.000338123415046492	0.026711749788672867	0.031191885038038884	0.07840236686390532	0.010059171597633136	0.09792899408284024	0.032375316990701605
Foxo4(13g)	0.0	0.0	0.0	0.1261948111060537	0.0	0.041875284478834776	0.04426490669094219	0.0	0.013541192535275375	0.10696404187528448	0.03356850250341375	0.0031861629494765588	0.0	0.036527082385070554	0.0715748748293127	0.05757851615839781	0.11276741010468821	0.04563040509786072	0.004551661356395084	0.013882567137005006	0.0	0.0	0.0	0.05541647701411015	0.0	0.0	0.0	0.06543013199817933	0.0	0.0	0.0	0.05860263996358671	0.0	0.0835229858898498	0.0	0.0	0.09501593081474738	0.04904415111515703	0.0	0.12232589895311789	0.0	0.0	0.10104688211197087	0.08022303140646336	0.0	0.050182066454255804	0.08568502503413745	0.0	0.00432407828857533
Foxp1(107g)	0.013756013935740751	0.022216999391693856	0.022009622297185203	0.011502516175413372	0.038267986506663715	0.027332301056240668	0.047171376430901954	0.009497870928496377	0.01819388375822596	0.03702372393961179	0.014834374827185755	0.0319360725543328	0.008778963667533042	0.03872421611458276	0.025977437372117457	0.04813913620527567	0.013465686003428635	0.016728418957031466	0.020848310567936738	0.008516286014488747	0.028991317812309906	0.04851241497539125	0.017627053033235637	0.01634131504728198	0.08264668473151579	0.016313664768014158	0.050917989271691645	0.01325830890891998	0.029558148537300228	0.027567328430017142	0.008239783221810541	0.027581153569651053	0.02462257368799425	0.03608361444450589	0.023475087098379692	0.04529115744069015	0.011502516175413372	0.02272852955814854	0.013424210584526903	0.024940551899574184	0.04161367029807001	0.02011557816733949	0.022009622297185203	0.008087706685837527	0.0334153624951612	0.015691533484488193	0.02236907592766687	0.02283913067521982	0.02517557927335066
Foxp2(11g)	0.07329209252286176	0.04800968262506724	0.002017213555675094	0.0	0.0	0.0	0.0	0.023534158149542767	0.0	0.0	0.0	0.0	0.0	0.0	0.0	0.08700914470145239	0.0	0.09830554061323292	0.0	0.07409897794513179	0.0	0.057154384077461	0.0	0.0	0.0	0.0	0.05527165142549758	0.0	0.0	0.057019903173749324	0.0	0.0	0.0	0.045454545454545456	0.009010220548682087	0.014389456697149005	0.0	0.0	0.08781603012372244	0.0	0.0	0.026627218934911243	0.09951586874663798	0.0	0.034023668639053255	0.04330285099515869	0.0	0.1301775147928994	0.0
Foxp4(3g)	0.0	0.0	0.0	0.0	0.0	0.0	0.0	0.0	0.0	0.0631163708086785	0.0	0.0	0.0	0.0	0.0	0.0	0.0	0.0	0.0	0.02465483234714004	0.0	0.0	0.0	0.21696252465483234	0.0	0.0	0.0	0.0	0.0	0.0	0.0	0.03599605522682446	0.05571992110453649	0.0	0.0	0.0	0.1854043392504931	0.0	0.4620315581854043	0.0	0.0	0.0	0.0	0.0039447731755424065	0.2416173570019724	0.0	0.00641025641025641	0.0	0.0
Fubp1(17g)	0.06282631395753567	0.19961712495649148	0.07100591715976332	0.11260006961364427	0.07379046293073442	0.02828054298642534	0.16898712147580927	0.16898712147580927	0.06804733727810651	0.10894535328924469	0.11077271145144449	0.0	0.04081099895579533	0.14166376609815523	0.10302819352593108	0.09171597633136094	0.07422554820744866	0.02923773059519666	0.0	0.0	0.047946397493908804	0.0748346675948486	0.07257222415593456	0.07831534980856247	0.05621301775147929	0.18665158371040724	0.05864949530107901	0.12452140619561435	0.1259136790810999	0.042290288896623736	0.04838148277062304	0.05534284719805082	0.05412460842325096	0.1515837104072398	0.13470240167072747	0.06865645666550643	0.11686390532544379	0.059432648799164635	0.12347720153150017	0.1039853811347024	0.11677688827010094	0.060650887573964495	0.12434737208492865	0.028019491820396796	0.06474068917507832	0.060128785241907415	0.03376261747302471	0.06769926905673512	0.10076575008701706
Gabpa(150g)	0.022435897435897436	0.0381163708086785	0.03879684418145957	0.026775147928994082	0.03214003944773176	0.038530571992110456	0.034644970414201184	0.018086785009861932	0.04225838264299803	0.03319526627218935	0.016992110453648915	0.03849112426035503	0.039783037475345166	0.024053254437869823	0.02924063116370809	0.0320414201183432	0.029516765285996054	0.03234714003944773	0.04961538461538462	0.032859960552268246	0.06481262327416173	0.05038461538461538	0.021489151873767258	0.025838264299802762	0.043974358974358974	0.03356015779092702	0.018619329388560157	0.032258382642998025	0.026124260355029585	0.04595660749506903	0.03083826429980276	0.019003944773175543	0.0553353057199211	0.033234714003944774	0.03101577909270217	0.021814595660749506	0.03586785009861933	0.04626232741617357	0.0398422090729783	0.03447731755424063	0.022061143984220908	0.047593688362919134	0.033481262327416175	0.022978303747534515	0.029911242603550294	0.036942800788954636	0.029319526627218935	0.034822485207100594	0.026844181459566074
Gabpb1(327g)	0.024505546206322493	0.015457901308289453	0.011671461918462625	0.02562745417367859	0.012829560465410854	0.018430052657293305	0.01068979244702604	0.03965130376562981	0.024188878634891338	0.02643269456960353	0.03174818594719794	0.017851003383819192	0.028454843204313917	0.018357671498109043	0.018059099216473952	0.025315310424696452	0.02020339105730778	0.0201264860756745	0.027862222463492754	0.02665436186960534	0.02992056167779527	0.023709353455295585	0.017421240251162623	0.032028662939036966	0.018846244322602828	0.016615999855237682	0.01784195573892116	0.02251958815120424	0.029300798002280005	0.028649367569621626	0.024695546749181188	0.015534806289922733	0.020112914608327453	0.009558836834771909	0.014548612996037132	0.027676745743083077	0.02785317481859472	0.02544650127571793	0.026676980981850423	0.0181812424225974	0.024188878634891338	0.013838372871541538	0.03572010205743445	0.017118144147078514	0.03549843475743264	0.023374590594068365	0.02592602645531368	0.02413459276550314	0.01992291406546876
Gli1(44g)	0.10086067778375471	0.021382463690156	0.006757665411511566	0.047101936525013446	0.05443114577729962	0.0	0.0069593867670790744	0.0	0.14833243679397526	0.04686659494351802	0.08539537385691232	0.06771113501882732	0.023567778375470683	0.0030594405594405595	0.035704679935449166	0.09759951586874664	0.005009413663259817	0.08889187735341582	0.008236955352339967	0.013246369015599785	0.04471490048413125	0.04306750941366326	0.05325443786982249	0.04784158149542765	0.05580957504034427	0.06989644970414201	0.051573426573426576	0.0652568585260893	0.0	0.028644432490586336	0.0	0.020037654653039267	0.0	0.009111081226465843	0.08468934911242604	0.1043571812802582	0.057154384077461	0.05735610543302851	0.02585395373856912	0.030796126949973104	0.0	0.017583378160301238	0.008842119419042496	0.07359467455621302	0.1032477138246369	0.028543571812802582	0.00971624529316837	0.025114308768154923	0.06428187197417967
Gm15446(5g)	0.0834319526627219	0.0	0.15680473372781065	0.0	0.07810650887573964	0.30976331360946746	0.08372781065088758	0.1819526627218935	0.1683431952662722	0.1908284023668639	0.0	0.1683431952662722	0.28994082840236685	0.0	0.0	0.0	0.0	0.0	0.09319526627218935	0.0	0.1878698224852071	0.19349112426035503	0.0	0.2831360946745562	0.06568047337278106	0.1366863905325444	0.09171597633136094	0.0	0.0	0.0650887573964497	0.19230769230769232	0.0	0.14911242603550295	0.0	0.2804733727810651	0.0	0.12781065088757396	0.13372781065088757	0.2955621301775148	0.005621301775147929	0.0	0.18284023668639054	0.19319526627218936	0.0	0.08550295857988166	0.028106508875739646	0.0	0.2488165680473373	0.25857988165680473
Gm43517(25g)	0.04384615384615385	0.13331360946745563	0.03940828402366864	0.05757396449704142	0.0	0.059763313609467454	0.03887573964497042	0.041479289940828404	0.03727810650887574	0.0002958579881656805	0.06443786982248521	0.056449704142011836	0.03958579881656805	0.056390532544378695	0.16585798816568048	0.03609467455621302	0.03816568047337278	0.09254437869822485	0.015502958579881657	0.027928994082840237	0.05313609467455621	0.04976331360946745	0.05905325443786982	0.10449704142011834	0.07502958579881656	0.00940828402366864	0.03165680473372781	0.03982248520710059	0.05165680473372781	0.06923076923076923	0.01804733727810651	0.007928994082840236	0.0	0.053550295857988164	0.03911242603550296	0.0506508875739645	0.03757396449704142	0.0	0.05183431952662722	0.03887573964497042	0.07502958579881656	0.07408284023668639	0.08644970414201184	0.004142011834319527	0.019467455621301775	0.03905325443786982	0.025207100591715978	0.03727810650887574	0.06497041420118344
Gmeb1(39g)	0.06679563040509787	0.03793051130329237	0.04589591867698377	0.04214079805795782	0.011834319526627219	0.033682294037323625	0.0392960097102109	0.061523289333940225	0.04912001213776362	0.06338188438780155	0.04752693066302534	0.05799575178273403	0.046047640722196935	0.08268851464117737	0.045061447428311335	0.05211652253072371	0.08443331816112881	0.06721286602943408	0.03997875891367016	0.03823395539371871	0.030951297223486572	0.022947959338491884	0.029168563192231833	0.0032999544833864363	0.0	0.03770292823547262	0.04331664390835988	0.054202700652404796	0.045099377939614625	0.05196480048551055	0.018510089516006675	0.054582005765437716	0.0	0.027651342740100136	0.013806706114398421	0.03550295857988166	0.07544378698224852	0.0248444849036565	0.009292975269306631	0.05166135639508421	0.042520103170990746	0.046730389925656195	0.02260658473676225	0.11648460021241086	0.05059930207859202	0.04661659839174632	0.021923835533302988	0.003110301926869974	0.006258534365043241
Gmeb2(89g)	0.025413868758726147	0.02340269928861113	0.023103517053387406	0.05612991157502826	0.023951200053187953	0.012150122997141147	0.03035037563991756	0.029137025463732466	0.032278438933581545	0.051392859517319325	0.040107040755268934	0.0284887972874144	0.050844358752742506	0.04314872681337677	0.02207300046539459	0.026926401170134964	0.014344126055448441	0.025895884582142144	0.05460075792832923	0.04205172528422312	0.028056645169869023	0.0005651219998670301	0.031297786051459345	0.04208496775480354	0.07073997739512	0.02380160893557609	0.0272588258759391	0.03101522505152583	0.04301575693105512	0.029951465992952595	0.04221793763712519	0.02401768499434878	0.04484409281297786	0.025995611993883387	0.024150654876670435	0.03181304434545575	0.03822884116747557	0.026028854464463798	0.047453626753540326	0.022671364935842032	0.014410610996609268	0.048567249517984176	0.027009507346585998	0.025596702346918423	0.031297786051459345	0.030566451698690246	0.029718768698889703	0.028887706934379365	0.01773485805465062
Got1(11g)	0.028106508875739646	0.0	0.031199569661108123	0.0	0.009548144163528779	0.03859601936525014	0.06656804733727811	0.027299623453469608	0.06441635287789134	0.0	0.029585798816568046	0.01681011296395912	0.0	0.0	0.0	0.05849919311457773	0.027299623453469608	0.0	0.018423883808499193	0.08485745024206563	0.0	0.0	0.01237224314147391	0.01869284561592254	0.00013448090371167293	0.0407477138246369	0.023265196342119418	0.0	0.11672942442173212	0.0006724045185583647	0.0372512103281334	0.0328133405056482	0.049892415277030665	0.06320602474448628	0.0	0.0016137708445400753	0.0	0.0	0.0	0.035099515868746635	0.027030661646046263	0.0	0.06360946745562131	0.024072081764389457	0.00820333512641205	0.004841312533620226	0.02461000537923615	0.0	0.0
Grhl1(12g)	0.039694280078895465	0.0	0.04043392504930966	0.0	0.0	0.04203648915187377	0.0	0.0	0.07236193293885601	0.03747534516765286	0.059787968441814596	0.0	0.04795364891518738	0.0	0.0	0.0	0.0	0.07014299802761341	0.0	0.06360946745562131	0.0	0.0	0.0	0.0	0.0	0.016148915187376725	0.0	0.0	0.0	0.05559664694280079	0.10465976331360946	0.0631163708086785	0.07100591715976332	0.15470907297830375	0.0	0.05461045364891519	0.021942800788954636	0.0	0.0	0.026134122287968443	0.0	0.0	0.0	0.0	0.0	0.0023422090729783036	0.0	0.0040680473372781065	0.0
Gtf2f1(172g)	0.013442617311132516	0.0259391771019678	0.03837553323242053	0.032501376083665885	0.021681918260630248	0.022748383101692582	0.01998761524700702	0.026214393835145178	0.028751548094124123	0.037971308655566256	0.030660864180542178	0.02823551671941654	0.02290319251410486	0.015644351176551535	0.04126530893078299	0.02220655015824962	0.018989954589239025	0.017906288702353102	0.037162859501857715	0.023892252648961058	0.018568528966561165	0.062250584835558	0.030936080913719553	0.03343023255813953	0.013485619925691483	0.01739025732764552	0.01965219485344709	0.023909453694784644	0.02033163616347874	0.03780789872024219	0.031486514380074306	0.02128629420668777	0.02871714600247695	0.02140670152745287	0.019918811063712672	0.02245596532269162	0.02413306729049126	0.01752786569423421	0.02452009082152195	0.012419155084629145	0.033800055043346634	0.0119805284161277	0.02687663409935324	0.023995458923902573	0.01209233521398101	0.010922664097977156	0.045341956790972894	0.02495871749002339	0.02747007018026696
Hcfc1(445g)	0.04140349710790506	0.022282428030051194	0.02597566651153514	0.03540655541519846	0.03147729539259358	0.02784721760521242	0.03599827139152982	0.04998337876470979	0.03175985639252709	0.04314540256631873	0.034485738980121	0.033608137756798086	0.03118476165148594	0.034681869556545446	0.031021873545641912	0.031021873545641912	0.03245794827471578	0.027644438534671897	0.030313808922279105	0.030925470380958713	0.02708264078186291	0.02816634532278439	0.028764709793231834	0.03264078186290805	0.032408084568845155	0.03796954989694834	0.048793298317930986	0.028964164616714316	0.025280898876404494	0.03489794561531813	0.03349511335682468	0.03074596103982448	0.030094408616448375	0.03520710059171597	0.04227444983711189	0.04776278172993817	0.031181437404427897	0.024030981982580947	0.029180240675487003	0.029835117345921147	0.022794362076989563	0.03626753540323117	0.03581876205039559	0.02669702812313011	0.041632870154909914	0.03502094275646566	0.02671697360547836	0.026018881723289675	0.039375706402499835
Hdac2(111g)	0.0426595234287542	0.05393411162641932	0.05855855855855856	0.05312116850578389	0.04291273522042753	0.06547523855216163	0.06766085612239459	0.06543525774295005	0.06863372247987633	0.043072658457273844	0.026760488298949836	0.028333066794605257	0.062023562023562025	0.0621301775147929	0.04972279972279972	0.048936510474972016	0.05853190468575084	0.04412548643317874	0.06054427208273362	0.029399221706914013	0.04701743163281625	0.05913161682392452	0.03003891465429927	0.013660109813955967	0.032011301242070474	0.04755050908897063	0.062316754624446934	0.07989498374113758	0.04731062423370116	0.02846633615864385	0.10854789700943547	0.05296124526893758	0.044511967588890665	0.06852710698864545	0.05325443786982249	0.07297830374753451	0.0701529932299163	0.027640066101604563	0.046817527586758355	0.048310144463990616	0.023242177088330936	0.07072605149528226	0.011900954208646517	0.06106402260248414	0.07408443946905485	0.05364091902553441	0.04703075856922011	0.02434831280985127	0.048896529665760434
Hes1(100g)	0.030355029585798818	0.03443786982248521	0.021242603550295856	0.04187869822485207	0.05374260355029586	0.031760355029585796	0.05838757396449704	0.04550295857988166	0.034289940828402365	0.06363905325443787	0.030754437869822484	0.05402366863905325	0.033091715976331364	0.020828402366863907	0.03230769230769231	0.049467455621301774	0.04479289940828402	0.0432396449704142	0.01779585798816568	0.03701183431952663	0.01356508875739645	0.03365384615384615	0.0879733727810651	0.43520710059171597	0.01636094674556213	0.05318047337278106	0.022544378698224853	0.05279585798816568	0.031494082840236685	0.028979289940828403	0.05437869822485207	0.032736686390532545	0.05677514792899408	0.0331508875739645	0.07434911242603551	0.040562130177514796	0.03248520710059172	0.028949704142011836	0.0356508875739645	0.031715976331360946	0.028757396449704143	0.022692307692307692	0.060207100591715974	0.0581508875739645	0.02272189349112426	0.02705621301775148	0.04797337278106509	0.045029585798816565	0.023875739644970414
Hey2(61g)	0.010815792026384712	0.0060626636919196815	0.029464545542729655	0.13614317586574837	0.01503540595596081	0.04738577941604424	0.0297555533999418	0.0	0.006620428751576293	0.013071102919778834	0.04369967989135707	0.028906780483073043	0.022359103695799788	0.019376273159375304	0.021655834707537104	0.02262586089824425	0.042196139295760986	0.043554175962751	0.010912794645455427	0.0247356678630323	0.05548549810844893	0.019643030361819767	0.014138131729556698	0.027936754292365893	0.0035163449413134155	0.02689397613735571	0.02420215345814337	0.013992627800950626	0.03259288000776021	0.05036860995246872	0.021025317683577457	0.027209234649335532	0.0007032689882626831	0.017799980599476187	0.01125230381220293	0.018624502861577262	0.03412067125812397	0.027548743816083035	0.016878455718304396	0.03276263459113396	0.00666893006111165	0.031404597924143955	0.01981278494519352	0.019473275778446018	0.013750121253273838	0.0033465903579396644	0.014186633039092055	0.022747114172082646	0.025657192744204093
Hif1a(11g)	0.0	0.06226465841850457	0.0	0.07181280258203335	0.0	0.0	0.054061323292092525	0.0	0.04195804195804196	0.0	0.29397525551371706	0.0	0.0	0.0	0.0	0.0	0.014120494889725659	0.07934373318988704	0.0	0.064550833781603	0.0	0.0	0.0	0.013313609467455622	0.07907477138246369	0.06145777299623453	0.0	0.0	0.1253362022592792	0.0	0.0	0.0	0.07369553523399677	0.05621301775147929	0.050430338891877355	0.0	0.020844540075309306	0.0	0.0	0.0	0.0	0.038192576654115115	0.0	0.0	0.0	0.0	0.0	0.0013448090371167294	0.015465303926842389
Hmgb3(7g)	0.06551141166525781	0.0	0.0	0.005283178360101437	0.0	0.04628064243448859	0.0	0.021555367709213864	0.017328825021132713	0.06297548605240913	0.0	0.0	0.1073541842772612	0.0	0.0	0.0	0.0	0.08136094674556213	0.3658072696534235	0.0	0.05896027049873204	0.0	0.0	0.0	0.0	0.0	0.0	0.0	0.0	0.0	0.0	0.0	0.0	0.0	0.0	0.10777683854606931	0.036559594251901945	0.13757396449704143	0.0	0.0	0.0	0.0	0.0	0.0	0.0	0.0	0.0	0.0	0.0
Hsf1(36g)	0.040516107823800135	0.05789776462853386	0.03439349112426036	0.028558514135437214	0.37060322156476	0.12602728468113084	0.08686719263642341	0.013642340565417488	0.03205128205128205	0.0	0.050912228796844185	0.03311965811965812	0.027983234714003945	0.04737836949375411	0.09175706771860619	0.03155818540433925	0.03731097961867193	0.007190992767915845	0.05017258382642998	0.0021778435239973703	0.03661242603550296	0.0381328073635766	0.10215318869165023	0.12093195266272189	0.009368836291913214	0.07552596975673899	0.04474852071005917	0.07947074293228139	0.024737015121630505	0.0	0.022887902695595003	0.01849112426035503	0.034886587771203154	0.055103550295857985	0.016970742932281395	0.014464168310322156	0.05070677186061801	0.009204470742932281	0.037064431295200526	0.1064266929651545	0.026627218934911243	0.0035749506903353058	0.0	0.025887573964497042	0.008136094674556213	0.05152859960552268	0.0006574621959237344	0.021203155818540435	0.0
Hsf2(45g)	0.09733727810650887	0.09299802761341223	0.08399079552925706	0.04082840236686391	0.048980933596318214	0.02166337935568705	0.06893491124260355	0.022978303747534515	0.05723208415516108	0.056344510190664034	0.0824128862590401	0.055062458908612756	0.0547008547008547	0.068310322156476	0.0856344510190664	0.10746219592373439	0.1302103879026956	0.05660749506903353	0.055884286653517426	0.012031558185404339	0.06331360946745562	0.048980933596318214	0.08053911900065747	0.02024983563445102	0.06896778435239974	0.05861275476660092	0.07439184746877055	0.08576594345825116	0.07813938198553583	0.046252465483234716	0.0598948060486522	0.07603550295857989	0.05009861932938856	0.08678500986193294	0.08800131492439185	0.056114398422090726	0.013050624589086127	0.09809335963182117	0.04161735700197239	0.09733727810650887	0.03343195266272189	0.043721236028928336	0.07675871137409598	0.04513477975016437	0.06893491124260355	0.0755095332018409	0.04746877054569362	0.10729783037475345	0.06387245233399079
Hsf4(7g)	0.06994928148774303	0.05452240067624683	0.0	0.045012679628064246	0.0	0.06530008453085376	0.0765004226542688	0.024513947590870666	0.0	0.0830515638207946	0.0	0.0	0.029585798816568046	0.0	0.09213863060016907	0.0	0.0	0.12320371935756551	0.08875739644970414	0.11538461538461539	0.0	0.08664412510566356	0.0	0.0	0.04268808114961961	0.0	0.09340659340659341	0.0	0.0	0.0	0.0	0.0	0.0	0.09657650042265427	0.0	0.0	0.0	0.0	0.194843617920541	0.0	0.0	0.0	0.0	0.0	0.0	0.0	0.11855452240067625	0.0	0.0
Ikzf1(9g)	0.1678172255095332	0.05391190006574622	0.0	0.10075608152531229	0.07034845496383958	0.1346153846153846	0.3307034845496384	0.024161735700197237	0.0	0.046351084812623275	0.2024983563445102	0.0	0.08793556870479947	0.20052596975673898	0.0	0.12442472057856674	0.04076265614727153	0.09089414858645628	0.07149901380670612	0.0	0.1203155818540434	0.05982905982905983	0.04339250493096647	0.06574621959237344	0.0	0.07725180802103879	0.128698224852071	0.0	0.07659434582511505	0.09664694280078895	0.05161078238001315	0.0	0.055062458908612756	0.05834976988823143	0.012163050624589087	0.0	0.14809335963182116	0.00821827744904668	0.0	0.08727810650887574	0.06854043392504931	0.0425706771860618	0.25575279421433267	0.0	0.0	0.0	0.0	0.041748849441157136	0.14497041420118342
Irf1(71g)	0.06588049004083674	0.02977331444287024	0.04394116176348029	0.04002416868072339	0.031460955079589965	0.04404533711142595	0.017959829985832152	0.0344403700308359	0.036961413451120924	0.03929494124510376	0.021397616468039005	0.05154596216351363	0.03185682140178348	0.05537961496791399	0.042024335361280106	0.0406075506292191	0.04333694474539545	0.05887990665888824	0.07013084423701975	0.01510542545212101	0.02343945328777398	0.015251270939244938	0.03808650720893408	0.02239769980831736	0.026460538378198183	0.020626718893241105	0.053629469122426866	0.035732144345362114	0.004687890657554796	0.02883573631135928	0.02412701058421535	0.015897158096508043	0.01983498624885407	0.024960413367780647	0.031210934244520375	0.05250437536461372	0.04021168430702558	0.04239936661388449	0.038294857904825404	0.05383781981831819	0.018834902908575715	0.01527210600883407	0.00962580215017918	0.028335694641220103	0.04383698641553463	0.06646387198933244	0.0337944828735728	0.0	0.041524293691140926
Irf2(11g)	0.04585798816568047	0.0	0.050161377084454006	0.055944055944055944	0.0	0.0	0.06347498655190963	0.0	0.0	0.0	0.011565357719203874	0.0	0.0	0.06589564281871974	0.0	0.0	0.0	0.06280258203335126	0.0	0.0	0.0	0.0	0.0	0.0	0.0	0.0	0.047875201721355565	0.0	0.0	0.0	0.0	0.0	0.0	0.04410973641742873	0.0	0.05742334588488435	0.0	0.0	0.0	0.0	0.013044647660032275	0.0	0.0	0.0	0.04249596557288865	0.028106508875739646	0.0	0.02461000537923615	0.0
Irf3(103g)	0.03955305336933418	0.024788878037571092	0.021686677773309588	0.04730855402998794	0.06279083127477451	0.03678117998506348	0.06006204400528523	0.034555064054690644	0.024329292813236054	0.037757798586775436	0.08131786063078073	0.015080140173493422	0.03961050152237606	0.0658068593094732	0.04328718331705635	0.05746251508014017	0.060808869994829665	0.05418797035675303	0.0030160280346986845	0.026497960590567013	0.0387775033032688	0.013787556730051128	0.025463893835813177	0.012839662204860113	0.039366346871948066	0.03689607629114724	0.05999023381398288	0.042152582294479234	0.04009881082323203	0.06500258516688688	0.03607744011030045	0.02853737002355374	0.03577583730683059	0.0309932785660941	0.030102832193944964	0.03523007985293273	0.04865858562647211	0.02948526454874476	0.022663296375021545	0.039538691331073704	0.04486700752570805	0.04238237490664675	0.025004308611478142	0.03500028724076521	0.05944447636008502	0.0252628253001666	0.01900097661860171	0.016114206928247256	0.02496122249669673
Irf5(6g)	0.12130177514792899	0.0	0.2645463510848126	0.14965483234714003	0.0	0.16296844181459566	0.16173570019723865	0.3104043392504931	0.06878698224852071	0.02687376725838264	0.0	0.0	0.13757396449704143	0.15976331360946747	0.0022189349112426036	0.13806706114398423	0.26232741617357	0.0	0.21104536489151873	0.15236686390532544	0.0	0.05793885601577909	0.08678500986193294	0.14151873767258383	0.21720907297830375	0.08974358974358974	0.0	0.14768244575936884	0.09393491124260354	0.0	0.2682445759368836	0.16469428007889547	0.1232741617357002	0.14718934911242604	0.20562130177514792	0.0	0.10428994082840237	0.16469428007889547	0.6572978303747534	0.07569033530571992	0.3185404339250493	0.1301775147928994	0.10848126232741617	0.0	0.0645956607495069	0.0	0.08505917159763314	0.0	0.0
Irx5(9g)	0.11686390532544379	0.0	0.0	0.0	0.0	0.2669296515450362	0.10733070348454964	0.0	0.04339250493096647	0.07232084155161078	0.0	0.0	0.04076265614727153	0.0	0.0	0.027120315581854043	0.0	0.0430637738330046	0.0	0.0	0.0	0.06180144641683103	0.0	0.0	0.04667981591058514	0.03566732412886259	0.020874424720578568	0.06919789612097305	0.0	0.09270216962524655	0.0	0.0	0.0	0.0	0.09911242603550297	0.09697567389875082	0.038461538461538464	0.08645627876397108	0.0	0.0	0.18310322156476003	0.0631163708086785	0.0	0.09861932938856016	0.0	0.009861932938856016	0.07938856015779093	0.0	0.0
Jdp2(30g)	0.022978303747534515	0.04127218934911243	0.021794871794871794	0.003994082840236686	0.029487179487179487	0.07411242603550296	0.012278106508875739	0.035700197238658776	0.038905325443786984	0.0073964497041420114	0.03264299802761341	0.08377712031558185	0.02504930966469428	0.03574950690335306	0.04250493096646943	0.0010355029585798817	0.013510848126232742	0.02465483234714004	0.06119329388560158	0.042899408284023666	0.01730769230769231	0.010453648915187377	0.06775147928994082	0.059220907297830375	0.030325443786982247	0.0	0.0	0.0126232741617357	0.035355029585798815	0.020414201183431954	0.057347140039447735	0.015828402366863906	0.053353057199211046	0.021055226824457592	0.02554240631163708	0.0747534516765286	0.0	0.044575936883629194	0.028500986193293887	0.06632149901380671	0.017504930966469427	0.01735700197238659	0.03717948717948718	0.041222879684418144	0.03431952662721893	0.0	0.039250493096646945	0.016420118343195265	0.01198224852071006
Jun(42g)	0.045400112707805015	0.005353620738236123	0.01775147928994083	0.02740208509439279	0.0	0.03416455339532263	0.03138207945900254	0.04205409974640744	0.04860524091293322	0.028951817413355875	0.0	0.02638067061143984	0.02102704987320372	0.02863482671174979	0.15655818540433925	0.031875176105945334	0.014370245139475908	0.051105945336714566	0.0	0.0	0.0	0.015180332488024795	0.0	0.004367427444350521	0.020146520146520148	0.02187235841081995	0.01377148492533108	0.021097492251338404	0.05402930402930403	0.02740208509439279	0.03976472245703015	0.0	0.022893772893772892	0.029163144547759933	0.024513947590870666	0.028881375035221188	0.011094674556213017	0.030677655677655676	0.03789799943646097	0.007819103972950128	0.01098901098901099	0.007220343758805297	0.021344040574809806	0.03567906452521837	0.04976754015215554	0.06568751761059453	0.015567765567765568	0.031029867568329105	0.017434488588334743
Junb(56g)	0.0610207100591716	0.035133136094674555	0.04725803043110736	0.07895710059171597	0.015321217244294168	0.06347738799661877	0.03537087912087912	0.015057058326289096	0.010672020287404903	0.04239750633981403	0.010170118343195266	0.004147295012679628	0.05616018596787828	0.012415469146238377	0.07557586644125106	0.020049661876584954	0.05230346576500423	0.02808009298393914	0.004807692307692308	0.031223584108199493	0.024144125105663567	0.02506868131868132	0.007819103972950128	0.035899196956889264	0.0	0.005864327979712595	0.044986263736263736	0.0	0.012151310228233306	0.014687235841081996	0.016140109890109892	0.05679416737109045	0.048314666103127644	0.04918639053254438	0.005045435333896872	0.06477176669484362	0.03021978021978022	0.012283389687235842	0.022559171597633137	0.03872569737954353	0.15350274725274726	0.011200338123415046	0.02372147083685545	0.04918639053254438	0.0068153000845308535	0.0027736686390532543	0.016483516483516484	0.05135249366018597	0.014370245139475908
Jund(293g)	0.03535654421713755	0.02341620049679908	0.03210513560999253	0.03223135488822021	0.03707312640103399	0.026157683219904276	0.024658198194559444	0.029292970091079833	0.03761334491184846	0.021941959327099785	0.029913968939960015	0.014202193186178484	0.034129692832764506	0.02997960296463841	0.018725892117858512	0.04360118747096957	0.0326504028919361	0.02521861178989034	0.0256124159379607	0.042535896762727954	0.032286891370640385	0.0410212654239958	0.055662701698406605	0.06844619019730598	0.03388735181856736	0.032640305349677885	0.02977765211947412	0.021048326837247815	0.0614990811236545	0.036310761960538805	0.06369024779368701	0.024087687056970335	0.054955873740331604	0.0200537189248137	0.0381333683381465	0.03903709837025668	0.031746672859825915	0.01733243128622493	0.04079407072318598	0.0263848779207141	0.035977543066017734	0.0320142577296686	0.019710402488034413	0.2348637841549367	0.039218854130904535	0.02130581416483228	0.026339438980552132	0.020346547650301916	0.028949653654300543
Kdm4b(17g)	0.049947789766794294	0.048555516881308734	0.05664810302819353	0.06326139923424991	0.041768186564566656	0.05020884093282283	0.04002784545770971	0.08893143056038984	0.08693003828750435	0.09023668639053255	0.033414549251653325	0.04725026105116603	0.2103202227636617	0.04594500522102332	0.042986425339366516	0.0	0.0	0.07161503654716324	0.08275321963104769	0.023668639053254437	0.06326139923424991	0.0	0.09041072050121823	0.05429864253393665	0.04376957883745214	0.08475461190393317	0.05038287504350853	0.09911242603550297	0.051775147928994084	0.0051340062652279845	0.04820744865993735	0.10972850678733032	0.07013574660633484	0.02140619561434041	0.015576052906369648	0.12852419074138532	0.11294813783501566	0.063783501566307	0.05864949530107901	0.021580229725026105	0.05490776192133658	0.11756004176818656	0.0006961364427427776	0.054994778976679426	0.010180995475113122	0.05099199443090846	0.020710059171597635	0.0	0.04316045945005221
Kdm5a(247g)	0.05251179838535802	0.05584169800924706	0.06242962891981889	0.03482619840452291	0.047001892532879765	0.035946146659320125	0.06440600819299044	0.05221234698033203	0.0456843063507654	0.04023429077929234	0.04759480631483123	0.05628488608868553	0.03901252904678629	0.04959514170040486	0.055542246604221066	0.08845195601657763	0.0402522578635939	0.034945978966533314	0.03771290994897348	0.060315502000335385	0.0385034616582421	0.0823790815226505	0.029999041755503917	0.04270177035670651	0.048529094698512326	0.03531130968066502	0.06802338116570443	0.04638502263852622	0.05066118870229739	0.036880435043001224	0.035239441343458786	0.04046187384711209	0.0416417123829145	0.06249550822892461	0.04561842704165968	0.04027621397599598	0.04025824689169442	0.034922022854131235	0.03895263876578109	0.05730900989387442	0.03980906978415543	0.05724911961286922	0.030951297223486572	0.04301918884603406	0.034550703111899	0.03489806674172915	0.046947991279975086	0.023746496418561195	0.060878470641784255
Kdm5b(30g)	0.04285009861932939	0.04437869822485207	0.08284023668639054	0.10078895463510848	0.020069033530571993	0.010996055226824458	0.1814102564102564	0.0388560157790927	0.13121301775147928	0.11331360946745563	0.06839250493096646	0.05004930966469428	0.08431952662721894	0.04985207100591716	0.03954635108481262	0.04117357001972387	0.09127218934911242	0.01908284023668639	0.0509861932938856	0.05848126232741618	0.13180473372781065	0.16020710059171597	0.08165680473372781	0.11523668639053254	0.0	0.09511834319526627	0.09472386587771203	0.04881656804733728	0.1059171597633136	0.029142011834319526	0.11129191321499014	0.07672583826429981	0.05428994082840237	0.10522682445759368	0.05660749506903353	0.018343195266272188	0.13372781065088757	0.007889546351084813	0.0356508875739645	0.1343688362919132	0.0	0.04886587771203156	0.0854043392504931	0.05759368836291913	0.016124260355029587	0.05428994082840237	0.07716962524654833	0.005276134122287969	0.09906311637080868
Klf10(16g)	0.0	0.01275887573964497	0.07701553254437869	0.01238905325443787	0.0	0.0	0.04262204142011834	0.0490939349112426	0.06453402366863906	0.0	0.027181952662721894	0.03457840236686391	0.051775147928994084	0.0	0.0	0.014423076923076924	0.0	0.02329881656804734	0.0	0.08921967455621302	0.0	0.0	0.0	0.05362426035502959	0.0	0.05602810650887574	0.0	0.020987426035502958	0.03892381656804734	0.07442677514792899	0.05343934911242604	0.0006471893491124261	0.0	0.015162721893491124	0.0	0.05686020710059172	0.007951183431952663	0.0	0.037259615384615384	0.0	0.04585798816568047	0.038461538461538464	0.09032914201183433	0.0	0.0	0.0	0.0	0.0	0.0
Klf12(81g)	0.0584958725984367	0.0760829863393966	0.0	0.023741690408357077	0.02492877492877493	0.05811235298414785	0.03939294323909708	0.05067937760245453	0.03847980130031412	0.04437869822485207	0.04058002775951494	0.059591642924976256	0.013003141208269413	0.06844911973117102	0.032745269924757105	0.04618671926364234	0.04284461976769669	0.013496237855212215	0.02465483234714004	0.059737745635181534	0.045237051647308055	0.03004236978595953	0.03900942362480824	0.0373657681349989	0.037548396522755496	0.0353933815472277	0.03820585871867923	0.026882898677770474	0.07007451238220469	0.023997370151216304	0.020600482138943676	0.0365622032288699	0.05265176419022573	0.0637007816494996	0.02237197750018263	0.03639783767988896	0.049674921469793264	0.05917159763313609	0.04708159836364965	0.045145737453429764	0.028636131200233766	0.012016947914383812	0.015706041347066987	0.0314486083716853	0.02105705310833516	0.03491854773906056	0.05014975527796041	0.03340273212068084	0.05135510263715392
Klf13(46g)	0.043735528685361465	0.031804733727810654	0.07100591715976332	0.0700411628505274	0.025951890918446102	0.03704656547465912	0.0978904039104708	0.030132492925135066	0.09380627733470542	0.0467262670439928	0.04527913558013893	0.03907254952405454	0.11458065346025212	0.019552354000514537	0.009518909184461024	0.03444172883972215	0.027527656290198096	0.028685361461281193	0.06586056084383844	0.027527656290198096	0.05161435554412143	0.07933496269616672	0.0020903010033444815	0.017076151273475688	0.06354515050167224	0.03762541806020067	0.028524569076408542	0.05286853614612812	0.02241445845124775	0.04421790583997942	0.21321070234113712	0.028556727553383073	0.0820684332390018	0.023958065346025213	0.0206779006946231	0.013538718806277335	0.08287239516336506	0.03965140210959609	0.07306405968613326	0.035599434010805245	0.015468227424749164	0.026048366349369693	0.07949575508103936	0.03293028042191922	0.02643426807306406	0.06756496012348855	0.04405711345510677	0.02720607152045279	0.028170825829688707
Klf15(29g)	0.04259334829626607	0.033768618649255254	0.051826157926953685	0.033105488675780455	0.011273209549071617	0.0	0.07248520710059171	0.053407467863701284	0.07666802693327893	0.05305039787798409	0.10508059579677617	0.08222811671087533	0.007498469700061212	0.07360742705570292	0.022699449092022036	0.14573556417057743	0.04208324831667007	0.04499081820036727	0.0643236074270557	0.051367067945317285	0.04993878800244848	0.033105488675780455	0.046215058151397675	0.008620689655172414	0.03769638849214446	0.019689859212405632	0.0604978575800857	0.02524994899000204	0.07335237706590492	0.03932870842685166	0.05723321771067129	0.0624872475005101	0.04422566823097327	0.10140787594368496	0.033156498673740056	0.06478269740869211	0.08778820648847174	0.00040807998367680065	0.035145888594164454	0.0620281575188737	0.041930218322791264	0.01846561926137523	0.00617220975311161	0.04157314833707407	0.03856355845745766	0.03795143848194246	0.0622832075086717	0.026015098959396042	0.052744337890226485
Klf2(40g)	0.017455621301775148	0.12193047337278107	0.052144970414201186	0.052810650887573966	0.07193047337278106	0.028661242603550297	0.0	0.029844674556213018	0.00628698224852071	0.059504437869822485	0.0	0.01771449704142012	0.01815828402366864	0.012167159763313609	0.07085798816568048	0.0628328402366864	0.035392011834319524	0.036464497041420116	0.08043639053254438	0.06860207100591716	0.06335059171597633	0.0029215976331360945	0.08539201183431952	0.04164201183431953	0.020192307692307693	0.0036982248520710057	0.01231508875739645	0.04985207100591716	0.00632396449704142	0.03073224852071006	0.038683431952662724	0.025998520710059172	0.03568786982248521	0.04352810650887574	0.032026627218934914	0.04234467455621302	0.046227810650887574	0.0503698224852071	0.0323594674556213	0.02004437869822485	0.10377218934911242	0.05639792899408284	0.0	0.0503698224852071	0.024556213017751478	0.24201183431952664	0.03409763313609467	0.09641272189349112	0.03731508875739645
Klf3(159g)	0.05862267872427524	0.035651817944996465	0.036721744631759146	0.04083398459305571	0.2053980127274757	0.048323471400394474	0.03578206988947192	0.03193033381712627	0.035884410702988354	0.03462840980983216	0.044806668899557145	0.03790331584235793	0.030125414015109226	0.03345614230955305	0.07439246771612519	0.031018570205798072	0.024747869450336794	0.06415838636448215	0.045746343641844364	0.02976256931264188	0.03133489635666704	0.048369989951992855	0.03524245469093074	0.09818205500353541	0.42597037698634216	0.05390569759219977	0.033511964571471105	0.048453723344869935	0.038656916378251645	0.047858285884410705	0.055580365449741355	0.03421904655576644	0.021184548397901085	0.029315991217297457	0.04272263778794983	0.03827546425514495	0.04863049384094377	0.04951434632131294	0.03328867552379889	0.046779055487328344	0.033707342488184286	0.03785679729075955	0.05326374158014216	0.033549179412749805	0.06381414908265416	0.04739310036842693	0.034535372706635405	0.032246659967995236	0.03535409921476685
Klf6(66g)	0.05004930966469428	0.042630446476600324	0.007642998027613412	0.05632508517123902	0.031132329209252286	0.041644253182714724	0.044759727452035145	0.06564909449524835	0.037654653039268425	0.01768423883808499	0.040837367760444686	0.025887573964497042	0.03938049130356823	0.04780796126949973	0.061704321319705935	0.05181997489689797	0.05722162452931684	0.05484579523041062	0.03574950690335306	0.31215259099874487	0.05249237941545634	0.01580150618612157	0.04428904428904429	0.05385960193652501	0.024116908732293347	0.03164783934014703	0.0827281692666308	0.016272189349112426	0.04978034785727094	0.0	0.015173928635467097	0.018423883808499193	0.06683700914470145	0.04115115653577192	0.02772547964855657	0.060561233638156714	0.05688542227003766	0.06374394835933297	0.04368388022234176	0.040232203693742155	0.046463152232383	0.09209700555854403	0.06307154384077461	0.03850636542944235	0.014972207279899587	0.04960103998565537	0.035166756320602476	0.05710955710955711	0.04126322395553165
Klf8(9g)	0.010683760683760684	0.01413543721236029	0.10239973701512163	0.020710059171597635	0.0	0.0	0.0992767915844839	0.08547008547008547	0.08908612754766601	0.0	0.08464825772518081	0.0	0.0	0.0	0.0	0.0	0.06525312294543063	0.0	0.0	0.0	0.0	0.00821827744904668	0.0	0.0655818540433925	0.060650887573964495	0.0	0.0	0.09253780407626562	0.0	0.0	0.0	0.08892176199868508	0.0	0.008547008547008548	0.017422748191978962	0.07363576594345825	0.0	0.0	0.06278763971071663	0.062458908612754764	0.09697567389875082	0.0	0.09845496383957922	0.20184089414858647	0.18474687705456935	0.056048652202498356	0.07067718606180144	0.15121630506245892	0.1295200525969757
Klf9(164g)	0.053831721749170156	0.0420785827680762	0.03630574397459951	0.049258551017462834	0.0612642516957714	0.050322918170010104	0.06121013133208255	0.030983908211863184	0.05489608890171742	0.037532472218213306	0.03823603694616828	0.03691910809640641	0.030668206090344926	0.04881656804733728	0.033383244335401935	0.0602900851493722	0.039282363977485926	0.0511798239284168	0.034609972579015734	0.022676432385625632	0.032499278395150814	0.04082479434261798	0.020971640929427045	0.02338901717419541	0.03570139991340742	0.054345865204214173	0.051432385625631405	0.01930292971568769	0.03422210997257902	0.0359269014287776	0.03719872997546544	0.033374224274787125	0.02245093087025545	0.04831144465290807	0.05509453023524318	0.04930365132053687	0.023614518689565593	0.021711285899841247	0.02234269014287776	0.026681339298600087	0.05410232356761437	0.0669378698224852	0.025716192812815702	0.05356111993072593	0.03673870688411026	0.03631476403521432	0.04065341319093664	0.02683468032905181	0.04041889161495165
Lhx2(12g)	0.0	0.0	0.0	0.0	0.0	0.0	0.07766272189349112	0.04906311637080868	0.03081854043392505	0.08814102564102565	0.021449704142011833	0.0675542406311637	0.0	0.09652366863905325	0.0	0.0	0.047583826429980276	0.004561143984220907	0.08259368836291914	0.0	0.0	0.0	0.0	0.0	0.014916173570019724	0.0	0.032914201183431954	0.05682938856015779	0.04339250493096647	0.0694033530571992	0.05350098619329389	0.07421104536489152	0.0	0.0	0.09048323471400395	0.0669378698224852	0.0	0.0	0.07322485207100592	0.04684418145956608	0.08999013806706115	0.07495069033530571	0.013067061143984222	0.03439349112426036	0.0	0.0	0.08148422090729783	0.0	0.0018491124260355029
Lhx9(8g)	0.0	0.08912721893491124	0.0	0.0	0.0	0.08302514792899408	0.0	0.06120562130177515	0.11945266272189349	0.0005547337278106509	0.0647189349112426	0.0	0.11723372781065089	0.06934171597633136	0.0907914201183432	0.0	0.0	0.10576923076923077	0.04271449704142012	0.05602810650887574	0.0	0.12925295857988164	0.0	0.0	0.0	0.07581360946745562	0.0	0.0	0.0	0.16826923076923078	0.07008136094674557	0.0	0.6312869822485208	0.005547337278106509	0.028476331360946745	0.0	0.0	0.0	0.0	0.0	0.0	0.0	0.0	0.17548076923076922	0.0	0.10170118343195267	0.0	0.021079881656804734	0.0
Maf(7g)	0.058326289095519866	0.0	0.0	0.0	0.0	0.0	0.041631445477599324	0.0	0.0	0.0	0.13165680473372782	0.1088334742180896	0.0	0.09530853761622993	0.0	0.002113271344040575	0.12848689771766694	0.0	0.0	0.0	0.0	0.07269653423499578	0.2504226542688081	0.0	0.0	0.0	0.0	0.0	0.057692307692307696	0.0	0.15152155536770923	0.0	0.06487743026204565	0.05938292476754015	0.0	0.0	0.41166525781910396	0.0	0.049873203719357564	0.07628909551986475	0.0	0.0	0.0	0.0	0.0	0.0	0.0	0.0	0.0
Mafb(13g)	0.09421939007737824	0.0646335912608102	0.016272189349112426	0.04881656804733728	0.06304050978607191	0.0038689121529358215	0.0	0.045402822030040965	0.051775147928994084	0.0	0.0	0.02753755120619026	0.04369594902139281	0.019799726900318615	0.058375056895766955	0.0	0.0	0.06486117432862995	0.08852981338188438	0.0	0.05826126536185708	0.0	0.08124715521165225	0.0094446973145198	0.12289485662266728	0.0	0.040623577605826126	0.0	0.0	0.048247610377787895	0.010013654984069186	0.07055075102412381	0.013996358670914883	0.0	0.06588529813381884	0.03220300409649522	0.0556440600819299	0.0	0.02275830678197542	0.0	0.08010923987255349	0.07407828857533	0.0	0.0	0.03607191624943104	0.04676832043695949	0.04881656804733728	0.017637687756030952	0.0243513882567137
Max(400g)	0.038775887573964496	0.02852440828402367	0.04381286982248521	0.0384948224852071	0.02551775147928994	0.03246301775147929	0.02698224852071006	0.029803994082840235	0.028761094674556214	0.04577662721893491	0.040602810650887576	0.017562869822485207	0.02323594674556213	0.030554733727810653	0.03315828402366864	0.04397559171597633	0.0403698224852071	0.0252551775147929	0.02099112426035503	0.026087278106508877	0.03220784023668639	0.030325443786982247	0.027159763313609468	0.022954881656804732	0.028139792899408284	0.03312869822485207	0.0262758875739645	0.032429733727810654	0.037485207100591715	0.023542899408284024	0.027862426035502957	0.028021449704142012	0.03011094674556213	0.02991863905325444	0.027359467455621303	0.018576183431952664	0.024245562130177516	0.02032914201183432	0.041967455621301775	0.033761094674556215	0.01988165680473373	0.01158284023668639	0.02790310650887574	0.027818047337278107	0.027400147928994083	0.03170488165680473	0.02437869822485207	0.018565088757396448	0.03125739644970414
Maz(251g)	0.04350644758245126	0.03255027228364648	0.053148353332233195	0.052211273250194486	0.0328803130672576	0.045639925505080274	0.04881656804733728	0.03333411914472288	0.04340036304486197	0.04034748579645914	0.04991866852118155	0.023780617176265353	0.04147905419741154	0.04096631226572998	0.036999929276974944	0.05394988094957448	0.04270491996510997	0.040530186944529575	0.04673613239350291	0.031236002734623635	0.020444847827624412	0.05670218534147434	0.049317522808175585	0.03011032791909286	0.04065984582380537	0.04898158843914284	0.028448336830194015	0.0361866144887904	0.03623376317216342	0.03719441759588864	0.03144817180980221	0.022295433650015323	0.04126688512223296	0.0658490299158396	0.05032532591527382	0.05864706853061128	0.036386996393125724	0.050024753058770834	0.031124024611612722	0.044797142789787595	0.04876941936396426	0.06866616374737736	0.035337938188076096	0.03859709092623589	0.04356538343666753	0.08490299158396002	0.08865720549753649	0.029550437304038286	0.03612767863457413
Mef2b(16g)	0.027644230769230768	0.01617973372781065	0.0755362426035503	0.0	0.023946005917159764	0.0472448224852071	0.02496301775147929	0.0	0.0	0.0	0.05501109467455621	0.023206360946745563	0.0035133136094674558	0.0	0.022374260355029586	0.08145340236686391	0.0	0.0	0.0	0.0	0.013036242603550297	0.008228550295857989	0.0	0.02745931952662722	0.0	0.0	0.0	0.0	0.0	0.023946005917159764	0.0	0.03596523668639053	0.0	0.0	0.0	0.0	0.0	0.048631656804733726	0.050573224852071004	0.02135724852071006	0.0	0.0	0.022189349112426034	0.08265532544378698	0.05898668639053255	0.0	0.031712278106508875	0.0457655325443787	0.1729844674556213
Mef2d(99g)	0.09202976510668819	0.04457294841910227	0.052507321738090966	0.07828282828282829	0.06017273324965633	0.07886557886557886	0.09866415635646406	0.0627278704201781	0.07861155938079015	0.062772697388082	0.09072978303747535	0.046903950750104596	0.050594704440858285	0.08257127487896719	0.06437152590998745	0.07270934194011117	0.07294841910226525	0.0737104775566314	0.016600920447074292	0.036758113681190606	0.06614966230350845	0.06325085171239017	0.05924630924630925	0.04210746518438826	0.04629131552208475	0.06870479947403024	0.08694937541091387	0.13256828641444027	0.08660570199031738	0.05990377144223298	0.061920984997908074	0.020635347558424482	0.044707429322813935	0.0923286115593808	0.06290717829179368	0.06135317673779212	0.057946327177096406	0.029436375590221744	0.04981770366385751	0.049608511146972685	0.036369613292690214	0.0712449943219174	0.023564042794812026	0.05745323053015361	0.09373318988703604	0.057841730918653994	0.04829358675512522	0.022906580598888292	0.04693383539537386
Meis1(100g)	0.09062130177514793	0.0403698224852071	0.06767751479289941	0.0527810650887574	0.05899408284023669	0.10826923076923077	0.08124260355029586	0.03276627218934911	0.0638905325443787	0.05318047337278106	0.1073224852071006	0.061109467455621305	0.07886094674556213	0.05659763313609467	0.09591715976331361	0.07690828402366864	0.06994082840236686	0.11671597633136095	0.016301775147928993	0.02955621301775148	0.04868343195266272	0.03900887573964497	0.05754437869822485	0.06902366863905325	0.06312130177514792	0.053875739644970416	0.0749112426035503	0.08531065088757396	0.05411242603550296	0.040325443786982246	0.02779585798816568	0.028757396449704143	0.03301775147928994	0.07541420118343195	0.06396449704142011	0.08673076923076924	0.06451183431952663	0.04792899408284024	0.015636094674556213	0.07745562130177515	0.020014792899408284	0.03321005917159763	0.04687869822485207	0.04270710059171598	0.10625739644970414	0.04554733727810651	0.03321005917159763	0.0461094674556213	0.06995562130177514
Meis2(18g)	0.19773175542406313	0.16132478632478633	0.17077580539119	0.10782380013149244	0.05465154503616042	0.2181130834976989	0.34985207100591714	0.32256738987508216	0.22074293228139383	0.09130506245890861	0.13823142669296515	0.23833004602235372	0.27301117685733073	0.2619165023011177	0.19781393819855358	0.3018573307034845	0.23972715318869164	0.10823471400394477	0.14965483234714003	0.13321827744904668	0.2753122945430638	0.22394806048652202	0.1342044707429323	0.04610453648915187	0.07289612097304406	0.1992110453648915	0.23060486522024984	0.21416831032215647	0.19091058514135437	0.1472715318869165	0.15212031558185404	0.15729783037475345	0.07075936883629191	0.3485371466140697	0.24671268902038132	0.11291913214990137	0.18400723208415515	0.06673241288625904	0.05793885601577909	0.2774490466798159	0.14768244575936884	0.19255424063116372	0.2363576594345825	0.1623931623931624	0.15138067061143984	0.2185239973701512	0.1817061143984221	0.07264957264957266	0.2950361604207758
Mitf(158g)	0.036439218036102165	0.04840461388660026	0.03363043966744064	0.03290951988615085	0.03616770279379822	0.04106433974983147	0.045895438543929294	0.03555913414725489	0.03517526777020448	0.038686240731031385	0.02214253613961501	0.037459740843382515	0.02035428057823384	0.028237585199610515	0.04088645045314958	0.02955771103288143	0.024295932888922178	0.039407160512321175	0.04097071380420942	0.040043816942551116	0.03102763837914763	0.03867687813646918	0.04201932439517639	0.0350254662572092	0.06521047112575837	0.028424837090854617	0.05092315182383342	0.024782787806156843	0.027816268444311287	0.05583851396899109	0.037881057598681746	0.011497266122387837	0.033995580855366636	0.040371507752228294	0.0387236911092802	0.01506441465058797	0.02408059321399146	0.05753314358475021	0.03069994756947045	0.04058684742715901	0.034547973934536735	0.028246947794172722	0.03697288592614786	0.05054864804134522	0.037347389708636054	0.030035203355553892	0.0353999700396974	0.04435061044116546	0.044565950116096174
Mkx(22g)	0.04686659494351802	0.08936256051640667	0.008337816030123723	0.036309844002151696	0.043168370091447014	0.02266003227541689	0.017818719741796666	0.05500268961807423	0.052716514254975796	0.0	0.017079074771382464	0.031804733727810654	0.014389456697149005	0.02232383001613771	0.0	0.04337009144701452	0.0156670252824099	0.037654653039268425	0.0521785906401291	0.12163797740720818	0.007194728348574503	0.11222431414739108	0.07974717590102205	0.0	0.0794782140935987	0.03382194728348575	0.07013179128563744	0.005782678859601937	0.03435987089833244	0.04390801506186122	0.0	0.08633674018289403	0.007530930607853685	0.08082302313071543	0.04108391608391608	0.0026223776223776225	0.014523937600860678	0.004034427111350188	0.046463152232383	0.05749058633674018	0.11330016137708446	0.011094674556213017	0.020710059171597635	0.10166756320602474	0.044916621839698766	0.0	0.03610812264658419	0.005043033889187735	0.07994889725658956
Mlx(30g)	0.0027120315581854043	0.0	0.0	0.011045364891518738	0.04995069033530572	0.015976331360946745	0.0	0.02347140039447732	0.0	0.03895463510848126	0.028944773175542407	0.03057199211045365	0.04995069033530572	0.007100591715976331	0.008284023668639054	0.05138067061143984	0.014595660749506903	0.01799802761341223	0.012031558185404339	0.0	0.022879684418145956	0.0	0.023076923076923078	0.0035996055226824456	0.04467455621301775	0.12001972386587771	0.010996055226824458	0.06553254437869822	0.03047337278106509	0.030276134122287968	0.03106508875739645	0.0	0.011538461538461539	0.07716962524654833	0.0363905325443787	0.03052268244575937	0.0	0.029733727810650888	0.0	0.03047337278106509	0.023175542406311637	0.0	0.0	0.0	0.01947731755424063	0.0	0.08648915187376725	0.017455621301775148	0.054437869822485205
Mlxip(13g)	0.0	0.0002275830678197542	0.0	0.0	0.06486117432862995	0.057692307692307696	0.0	0.0	0.0	0.03413746017296313	0.0	0.018434228493400092	0.014906690942193901	0.0	0.0	0.010241238051888939	0.0	0.001137915339098771	0.020141101502048248	0.08386436049157943	0.15498406918525262	0.0063723258989531175	0.014679107874374146	0.0	0.004210286754665453	0.09456076467910787	0.010468821119708694	0.050523441055985434	0.0	0.03709604005461994	0.05700955848884843	0.10218479745106963	0.0	0.027765134274010013	0.030837505689576696	0.005689576695493855	0.0	0.03163404642694583	0.06918525261720528	0.045061447428311335	0.004893035958124715	0.0	0.0	0.029699590350477926	0.011151570323167955	0.0	0.030609922621756942	0.0	0.0
Mnt(7g)	0.0	0.0	0.0	0.0	0.0	0.0	0.0	0.0	0.0	0.0	0.032121724429416736	0.0	0.0	0.0	0.0	0.02768385460693153	0.0	0.11158072696534235	0.0	0.0	0.0	0.0	0.0	0.023879966187658495	0.0	0.0	0.0	0.0	0.15595942519019443	0.0	0.0	0.0	0.0	0.0	0.05896027049873204	0.0	0.0	0.0	0.13799661876584954	0.0	0.0	0.01162299239222316	0.12341504649196956	0.0	0.0	0.0	0.0	0.1352493660185968	0.0
Msi1(6g)	0.14916173570019725	0.04783037475345168	0.0	0.2667652859960552	0.14990138067061143	0.16050295857988164	0.22016765285996054	0.22805719921104536	0.0	0.10700197238658778	0.0	0.07297830374753451	0.14620315581854043	0.126232741617357	0.0	0.16025641025641027	0.15014792899408283	0.13954635108481261	0.0	0.15779092702169625	0.15310650887573965	0.00641025641025641	0.1252465483234714	0.16370808678500987	0.0	0.050788954635108484	0.1915680473372781	0.14053254437869822	0.0	0.0	0.16222879684418146	0.14053254437869822	0.14497041420118342	0.240138067061144	0.11883629191321499	0.0	0.0	0.0	0.0	0.20093688362919132	0.1242603550295858	0.0	0.126232741617357	0.0	0.0	0.14349112426035504	0.0	0.16518737672583828	0.2569033530571992
Msx1(9g)	0.17800788954635108	0.5571992110453649	0.04947403024326101	0.09615384615384616	0.09335963182117028	0.1061801446416831	0.18376068376068377	0.0880999342537804	0.12343852728468113	0.0	0.01232741617357002	0.2886259040105194	0.06656804733727811	0.09779750164365549	0.06344510190664036	0.04388560157790927	0.10831689677843524	0.08694937541091387	0.06804733727810651	0.07034845496383958	0.0	0.081689677843524	0.09566074950690336	0.014299802761341223	0.0	0.0	0.0	0.0	0.09319526627218935	0.0	0.0	0.019395134779750165	0.0	0.10305719921104536	0.06574621959237344	0.057856673241288625	0.1873767258382643	0.10092044707429323	0.07412886259040105	0.0992767915844839	0.0	0.008711374095989481	0.08218277449046679	0.008711374095989481	0.0	0.03566732412886259	0.009368836291913214	0.06640368178829717	0.05851413543721236
Mta3(15g)	0.13826429980276134	0.0	0.07988165680473373	0.05818540433925049	0.003155818540433925	0.15088757396449703	0.06242603550295858	0.06804733727810651	0.08244575936883629	0.009861932938856016	0.11045364891518737	0.07041420118343195	0.13165680473372782	0.0	0.08481262327416174	0.056114398422090726	0.021597633136094675	0.14053254437869822	0.06992110453648916	0.01765285996055227	0.03895463510848126	0.09940828402366864	0.05118343195266272	0.09536489151873767	0.01883629191321499	0.10907297830374753	0.0	0.060552268244575935	0.10670611439842209	0.0	0.08856015779092702	0.02021696252465483	0.09921104536489152	0.08698224852071006	0.06913214990138067	0.048323471400394474	0.05187376725838264	0.005424063116370809	0.06577909270216963	0.04240631163708087	0.048224852071005915	0.010848126232741617	0.08668639053254437	0.10424063116370809	0.0020710059171597634	0.08175542406311637	0.014201183431952662	0.0	0.03777120315581854
Mxi1(620g)	0.04145113571292231	0.13443643825157472	0.027510020996373355	0.04868295476235923	0.03994560030540179	0.030731055544951327	0.03663628555067761	0.03546716930711968	0.03922742889864478	0.03734491315136476	0.039334796716930714	0.03601593815613667	0.028867627409811032	0.038747852643634284	0.04436676846726475	0.04432382133995037	0.025935292994846346	0.02785121206337087	0.023379938919641154	0.039346726474518035	0.03173554113380416	0.02996516510784501	0.045469078068333654	0.02631227333460584	0.033355602214163005	0.0256919259400649	0.040255774002672266	0.029251765604122924	0.03516653941591907	0.044929853025386525	0.03276627218934911	0.034896926894445505	0.028531208245848445	0.05037698033975949	0.030771616720748234	0.03583460584080932	0.03444598205764459	0.03849016987974804	0.03498282114907425	0.04621588089330025	0.04965880893300248	0.030136953617102502	0.04605125023859515	0.03188824203092193	0.029146783737354458	0.03150410383661004	0.03270185149837755	0.028037316281733154	0.026901603359419737
Myc(22g)	0.007530930607853685	0.0	0.025349650349650348	0.04397525551371705	0.05103550295857988	0.0	0.019163528778913395	0.0	0.06199569661108122	0.0	0.0293168370091447	0.0	0.10610543302850996	0.01277568585260893	0.011901559978483056	0.015532544378698224	0.0578940290478752	0.0	0.02669445938676708	0.0034965034965034965	0.0	0.0	0.0	0.06603012372243142	0.015935987089833244	0.04115115653577192	0.01889456697149005	0.0	0.011968800430338891	0.06024744486282948	0.07066971490048413	0.03785637439483593	0.019768692845615922	0.06690424959655729	0.0514389456697149	0.027703066164604627	0.05325443786982249	0.10751748251748251	0.05675094136632598	0.0045051102743410435	0.0	0.005513717052178591	0.02192038730500269	0.03052716514254976	0.042563206024744484	0.0	0.0342926304464766	0.0	0.04417697686928456
Myef2(84g)	0.05191603268526346	0.05179275852352776	0.04344533671456748	0.0839673147365455	0.06630388841927304	0.0708298112144266	0.08979642152719076	0.0835446604677374	0.09152225979149056	0.11631797689489998	0.07799732318963089	0.08743660185967879	0.10067976894899971	0.06588123415046492	0.08690828402366864	0.08999013806706115	0.11131656804733728	0.07010777683854606	0.06005212735981967	0.08592209072978303	0.06313398140321218	0.0889687235841082	0.09305438151591998	0.06297548605240913	0.08755987602141448	0.10129613975767822	0.12123133276979431	0.06850521273598197	0.0622534516765286	0.09125810087348549	0.0981614539306847	0.3648739081431389	0.058555226824457594	0.09360030994646379	0.10959072978303748	0.04589320935474782	0.07900112707805015	0.06519442096365173	0.041913214990138066	0.07935333896872358	0.07729289940828403	0.11235559312482389	0.06878698224852071	0.09338898281205973	0.06063327697943083	0.08164271625810088	0.04747816286277825	0.03456959706959707	0.09004296985066215
Nelfe(31g)	0.009305210918114143	0.006919259400648979	0.019326207291467837	0.034357701851498376	0.07611185340713876	0.01040274861614812	0.01617675128841382	0.003340332124451231	0.029394922695170835	0.010498186676846726	0.011023096010689062	0.0	0.038556976522237066	0.02280969650696698	0.0	0.0	0.0	0.0	0.0	0.023716358083603742	0.042851689253674365	0.0	0.021282687535789272	0.04103836610040084	0.04251765604122924	0.0	0.030158427180759687	0.0144588661958389	0.02657949990456194	0.0	0.0005249093338423363	0.0	0.03574155373162817	0.0022905134567665587	0.047432716167207484	0.017560603168543614	0.33202901317045236	0.04686008780301584	0.006155754915060126	0.02949036075586944	0.010832219889291849	0.026674937965260544	0.0	0.0	0.0	0.0	0.0	0.0	0.020757778201946936
Neurod2(18g)	0.0	0.0668145956607495	0.029667981591058514	0.0	0.006245890861275477	0.0	0.07322485207100592	0.0	0.014546351084812623	0.0	0.052021696252465485	0.09829059829059829	0.055802103879026954	0.0	0.03147600262984879	0.048405654174884946	0.004520052596975674	0.011834319526627219	0.011752136752136752	0.04684418145956608	0.0	0.019888231426692965	0.03369493754109139	0.09607166337935569	0.036817882971729124	0.05350098619329389	0.09048323471400395	0.035831689677843524	0.038625904010519393	0.000821827744904668	0.0	0.07429322813938198	0.013724523339907955	0.08941485864562787	0.016847468770545694	0.014053254437869823	0.07725180802103879	0.05752794214332676	0.05309007232084155	0.0050131492439184746	0.0011505588428665351	0.02695595003287311	0.057856673241288625	0.040516107823800135	0.09385272846811309	0.02638067061143984	0.0403517422748192	0.011587771203155819	0.0036982248520710057
Nfat5(28g)	0.2147083685545224	0.1657861369399831	0.27477810650887574	0.12167159763313609	0.14032121724429417	0.2055684699915469	0.2651098901098901	0.21275359256128487	0.21750845308537617	0.13361158072696533	0.1573330515638208	0.1496196111580727	0.2393808114961961	0.3046808960270499	0.2201500422654269	0.1334530853761623	0.1955832628909552	0.17122781065088757	0.09546703296703296	0.11432797971259509	0.03085376162299239	0.0974218089602705	0.1014898562975486	0.08077979712595097	0.043691885038038884	0.09256128486897718	0.1783072696534235	0.16076711749788672	0.18184699915469146	0.06852282333051564	0.056741335587489436	0.12896238377007607	0.10244082840236686	0.3605240912933221	0.275729078613694	0.1482459847844463	0.14275147928994084	0.019389264581572273	0.1530008453085376	0.21101014370245139	0.13260777683854608	0.09895393068469992	0.07127007607776839	0.12563398140321216	0.12589814032121724	0.11158072696534235	0.10529374471682164	0.08965553677092139	0.03893702451394759
Nfatc1(18g)	0.04692636423405654	0.03435239973701512	0.05366535174227482	0.06862261669953977	0.0	0.02391518737672584	0.10026298487836949	0.044543063773833005	0.10700197238658778	0.050213675213675216	0.0033694937541091387	0.03147600262984879	0.0765121630506246	0.10067389875082183	0.05111768573307035	0.050213675213675216	0.046515450361604205	0.12212360289283367	0.0	0.02876397107166338	0.019970414201183433	0.09508547008547008	0.0	0.08604536489151873	0.3149243918474688	0.07659434582511505	0.05284352399737015	0.002876397107166338	0.08431952662721894	0.0	0.07486850756081526	0.0	0.085387902695595	0.060650887573964495	0.01725838264299803	0.06106180144641683	0.0	0.04314595660749507	0.030900723208415515	0.0	0.048570019723865876	0.0	0.11530243261012492	0.02572320841551611	0.04561143984220907	0.05029585798816568	0.025476660092044707	0.0	0.0425706771860618
Nfe2l1(16g)	0.0	0.0	0.0944896449704142	0.03920118343195266	0.02625739644970414	0.016826923076923076	0.0	0.0	0.017659023668639053	0.020247781065088757	0.0	0.0	0.0	0.011834319526627219	0.0	0.01775147928994083	0.001201923076923077	0.0	0.036242603550295856	0.03661242603550296	0.10336538461538461	0.3300665680473373	0.0	0.050758136094674555	0.03106508875739645	0.03152736686390532	0.06582840236686391	0.0	0.0	0.0316198224852071	0.026534763313609468	0.0	0.0	0.0	0.0	0.0	0.0	0.022004437869822487	0.0	0.0	0.00896819526627219	0.0	0.03448594674556213	0.0	0.05140532544378698	0.0	0.0	0.0483542899408284	0.0
Nfe2l2(15g)	0.022386587771203156	0.044575936883629194	0.008974358974358974	0.06390532544378698	0.07149901380670612	0.045364891518737675	0.05749506903353057	0.005818540433925049	9.861932938856015e-05	0.0	0.0519723865877712	0.0	0.07051282051282051	0.0	0.12712031558185405	0.0	0.016469428007889548	0.06291913214990139	0.02514792899408284	0.03708086785009862	0.07120315581854043	0.005917159763313609	0.0	0.0	0.0	0.1116370808678501	0.14940828402366865	0.08136094674556213	0.03964497041420118	0.0	0.02435897435897436	0.0	0.0	0.0	0.16153846153846155	0.054240631163708086	0.18530571992110453	0.042899408284023666	0.008481262327416174	0.08195266272189348	0.0509861932938856	0.0053254437869822485	0.0	0.0	0.0	0.0	0.0	0.0	0.08491124260355029
Nfia(7g)	0.45879120879120877	0.2136517328825021	0.23816568047337278	0.279374471682164	0.13440405748098055	0.2702874049027895	0.3237531699070161	0.3229078613693998	0.15046491969568893	0.23182586644125106	0.2753592561284869	0.27514792899408286	0.2753592561284869	0.2506339814032122	0.3442519019442096	0.07333051563820794	0.38398140321217245	0.3620033812341505	0.11770921386306002	0.2525359256128487	0.12003381234150465	0.18871513102282333	0.13609467455621302	0.22738799661876585	0.07121724429416737	0.2510566356720203	0.24196956889264581	0.1392645815722739	0.24978867286559595	0.07269653423499578	0.1293322062552832	0.21682163989856298	0.3326289095519865	0.5044378698224852	0.13799661876584954	0.3533389687235841	0.32227387996618767	0.13546069315300086	0.19019442096365174	0.47590870667793744	0.0	0.19357565511411665	0.36855452240067627	0.0	0.0	0.1437024513947591	0.14032121724429417	0.23351648351648352	0.3153000845308538
Nfic(85g)	0.019648451096414898	0.03197006613296206	0.024138531152105812	0.03404107205012182	0.05043508527671424	0.022450400278454578	0.02328576400974591	0.010128785241907414	0.022154542290288896	0.02895927601809955	0.019457013574660634	0.021597633136094675	0.0610511660285416	0.016968325791855202	0.020936303515489037	0.01089453532892447	0.03414549251653324	0.028106508875739646	0.0380960668290985	0.011347024016707275	0.016324399582318135	0.040602158022972505	0.012495649147232857	0.030647406891750783	0.06888270100939785	0.03235294117647059	0.03985381134702402	0.02546119039331709	0.018151757744517924	0.005046989209885138	0.052001392272885485	0.012808910546467107	0.024451792551340064	0.02547859380438566	0.052001392272885485	0.02570483814827706	0.03311869126348764	0.03988861816916116	0.03839192481726418	0.024904281239122868	0.009502262443438913	0.028646014618865297	0.03853115210581274	0.00776192133658197	0.02335537765402019	0.020414201183431954	0.042151061608075184	0.034215106160807515	0.018830490776192133
Nfil3(4g)	0.0	0.0	0.0	0.0	0.0	0.0	0.0	0.0	0.0	0.0	0.0	0.0	0.0	0.11390532544378698	0.0	0.0	0.0	0.0	0.0	0.0	0.0	0.0	0.0	0.0	0.0	0.0	0.0	0.0	0.0	0.0	0.0	0.0	0.0	0.0	0.0	0.0	0.0	0.0	0.0	0.0	0.0	0.0	0.0	0.0	0.0	0.0	0.0	0.0	0.0
Nfkb2(16g)	0.0625	0.12888313609467456	0.060650887573964495	0.010539940828402367	0.06018860946745562	0.08237795857988166	0.003143491124260355	0.05353180473372781	0.08616863905325443	0.08450443786982248	0.039571005917159764	0.10133136094674557	0.06009615384615385	0.06934171597633136	0.05806213017751479	0.014977810650887574	0.10882026627218935	0.0	0.053994082840236685	0.0	0.07257766272189349	0.0613905325443787	0.11815828402366864	0.0	0.02385355029585799	0.04308431952662722	0.11279585798816567	0.10447485207100592	0.0	0.0	0.06416420118343195	0.03679733727810651	0.04437869822485207	0.15088757396449703	0.09042159763313609	0.019693047337278106	0.03559541420118343	0.007581360946745562	0.012296597633136095	0.02912352071005917	0.0	0.08690828402366864	0.033006656804733726	0.053994082840236685	0.10891272189349112	0.0	0.0	0.0	0.027089497041420118
Nfya(29g)	0.0618751275249949	0.05968169761273209	0.04978575800856968	0.021985309120587635	0.026117118955315242	0.0	0.007345439706182412	0.05621301775147929	0.01836359926545603	0.05896755764129769	0.010712099571516018	0.033768618649255254	0.021220159151193633	0.003978779840848806	0.03351356865945725	0.009028769638849214	0.053203427871862885	0.0632523974699041	0.008161599673536014	0.01234441950622322	0.04167516833299326	0.03274841869006325	0.030554988777800447	0.03693123852275046	0.001224239951030402	0.03029993878800245	0.0	0.01310956947561722	0.013772699449092022	0.4303203427871863	0.01856763925729443	0.04091001836359927	0.02468883901244644	0.02453580901856764	0.038461538461538464	0.001887369924505203	0.0	0.0	0.027392368904305246	0.0	0.0015813099367476026	0.0	0.0	0.029024688839012446	0.022801469087941235	0.0	0.010559069577637217	0.0073964497041420114	0.0
Nfyb(30g)	0.014003944773175542	0.005917159763313609	0.04472386587771203	0.02460552268244576	0.04053254437869822	0.009911242603550295	0.035256410256410256	0.03574950690335306	0.0	0.041222879684418144	0.0388560157790927	0.06676528599605523	0.0	0.016814595660749505	0.009516765285996055	0.0064595660749506905	0.0	0.027761341222879685	0.03007889546351085	0.021844181459566073	0.06252465483234713	0.008136094674556213	0.0	0.009072978303747535	0.02342209072978304	0.004289940828402367	0.0	0.029142011834319526	0.0	0.0	0.04270216962524655	0.03165680473372781	0.01267258382642998	0.013264299802761342	0.04694280078895464	0.016370808678500985	0.0038954635108481264	0.06592702169625246	0.17564102564102563	0.027761341222879685	0.016173570019723867	0.08288954635108481	0.15483234714003946	0.015976331360946745	0.041568047337278105	0.057692307692307696	0.014940828402366864	0.04354043392504931	0.049112426035502955
Nkx2-1(7g)	0.13609467455621302	0.0	0.0	0.0	0.10122569737954354	0.0	0.0	0.0	0.024936601859678782	0.01162299239222316	0.0	0.004649196956889264	0.05621301775147929	0.0	0.0	0.0	0.05431107354184277	0.0	0.13207945900253593	0.024513947590870666	0.0	0.0	0.2187235841081995	0.019864750633981403	0.031487743026204565	0.05959425190194421	0.0	0.0	0.06128486897717667	0.0	0.1337700760777684	0.1477176669484362	0.0	0.06445477599323753	0.0	0.0	0.0	0.0	0.0	0.12447168216398985	0.0	0.0	0.0	0.016060862214708368	0.0437447168216399	0.0	0.016272189349112426	0.049873203719357564	0.006973795435333897
Nkx2-2(14g)	0.07776838546069316	0.08315722738799662	0.018808114961961116	0.1180262045646661	0.03835587489433643	0.022717666948436178	0.05610735418427726	0.009509721048182587	0.002113271344040575	0.0544167371090448	0.0	0.0	0.060862214708368556	0.10915046491969568	0.013207945900253593	0.0	0.042265426880811495	0.1095731191885038	0.0	0.0	0.11971682163989857	0.014581572273879967	0.0	0.06582840236686391	0.026204564666103127	0.0	0.06857565511411665	0.0	0.11770921386306002	0.055156382079459006	0.042899408284023666	0.0010566356720202875	0.0	0.06561707523245985	0.03317836010143702	0.0	0.06117920540997464	0.0	0.030642434488588336	0.017117497886728655	0.04089180050718512	0.0	0.0	0.0	0.07259087066779374	0.0	0.0	0.0010566356720202875	0.012151310228233306
Nr1h2(35g)	0.0246407438715131	0.03685545224006762	0.002113271344040575	0.006677937447168217	0.04750633981403212	0.018131868131868133	0.03448858833474218	0.06669484361792054	0.04450549450549451	0.023076923076923078	0.025824175824175823	0.032248520710059174	0.07016060862214708	0.009087066779374472	0.05308537616229924	0.057861369399830935	0.017159763313609466	0.040743871513102284	0.029289940828402368	0.024556213017751478	0.024556213017751478	0.0	0.04767540152155537	0.007776838546069315	0.02371090448013525	0.06859678782755706	0.008157227387996619	0.055452240067624683	0.01893491124260355	0.032755705832628906	0.034911242603550295	0.007523245984784446	0.030304311073541843	0.020456466610312765	0.028064243448858835	0.034784446322907864	0.03178360101437024	0.009256128486897717	0.05173288250211327	0.035798816568047336	0.03292476754015215	0.020752324598478443	0.01411665257819104	0.0020710059171597634	0.025739644970414203	0.042772612003381234	0.04763313609467456	0.02324598478444632	0.0536770921386306
Nr2c1(6g)	0.0	0.00641025641025641	0.0	0.0	0.03229783037475345	0.0	0.038461538461538464	0.03747534516765286	0.13609467455621302	0.1952662721893491	0.04487179487179487	0.04585798816568047	0.0641025641025641	0.05374753451676528	0.23791913214990137	0.035256410256410256	0.04043392504930966	0.0	0.048323471400394474	0.3039940828402367	0.00641025641025641	0.09023668639053255	0.1841715976331361	0.10453648915187377	0.015039447731755425	0.15409270216962526	0.1247534516765286	0.13584812623274162	0.0626232741617357	0.016025641025641024	0.1888560157790927	0.07519723865877712	0.0	0.0034516765285996054	0.08357988165680473	0.2398915187376726	0.07914201183431953	0.0	0.0	0.0	0.1205621301775148	0.16025641025641027	0.11760355029585799	0.0589250493096647	0.14201183431952663	0.08777120315581854	0.0601577909270217	0.07840236686390532	0.08579881656804733
Nr2c2(491g)	0.015280974704443293	0.019281987008761253	0.02066185420407573	0.019441665963677558	0.022809988069270537	0.021752491594258787	0.018869231974354958	0.019788139167741237	0.028760288747755457	0.0240603044143699	0.03439424432687788	0.01477482254546331	0.027772086913556444	0.03194482941467118	0.01951999903590065	0.02034249629424312	0.022740693428457803	0.019113269622434592	0.015187577579869606	0.01383181286831608	0.03297822340592198	0.020646790151725134	0.01568469130743923	0.02797997083599465	0.02280697525880042	0.028422853975102136	0.025741452656696272	0.012394702274069342	0.022581014473541498	0.013268417310403837	0.011023873510165223	0.02572036298340544	0.034535846418973476	0.020673905445956205	0.022077875125031635	0.013422070644379903	0.023478831993636946	0.027392472794321453	0.025982477494305788	0.01740500608587715	0.014274696007423565	0.024337482977620842	0.018055773147422842	0.017649043733956784	0.018465515371359018	0.022927487677605177	0.011035924752045699	0.013913158751009291	0.018646283999566155
Nr2f1(57g)	0.0446382227758746	0.032181044326793314	0.009472646112322226	0.03314128516557666	0.03020865773902211	0.050737049724903976	0.05561611128412748	0.017829336655247587	0.037527250077857364	0.01417004048582996	0.022967922765493615	0.02932627426554552	0.06929305512301463	0.029585798816568046	0.0320253295961798	0.03441295546558704	0.011341222879684419	0.04152392816360428	0.4932783141285166	0.007681926710266791	0.015260043600124572	0.03571057822069968	0.0766116474618499	0.029845323367590573	0.042172739541160596	0.022085539292017026	0.02011315270424582	0.0616889857780546	0.041004879061559224	0.050840859545312984	0.04959514170040486	0.03856534828194747	0.03864320564725423	0.06171493823315686	0.08042665836188104	0.06223398733520191	0.01884148240423544	0.0781428423128828	0.06174089068825911	0.011886224436831724	0.018192671026679125	0.029871275822692826	0.0398110661268556	0.03565867331049517	0.020813868992006643	0.022293158932835046	0.02117720336343818	0.02727603031246756	0.059924218831101425
Nr2f2(27g)	0.0	0.015998246767477537	0.0067389875082182775	0.0043830813061582295	0.024764409379793996	0.0	0.0	0.045364891518737675	0.0	0.0	0.021148367302213457	0.021148367302213457	0.004218715757177295	0.04481700635546789	0.0	0.0	0.00487617795310103	0.0	0.027942143326758713	0.03774928774928775	0.0430637738330046	0.0	0.02947622178391409	0.0	0.0020819636204251588	0.0	0.0	0.028380451457374535	0.0	0.0574183651106728	0.033256629410475566	0.015450361604207758	0.015012053473591936	0.0	0.03374972605741836	0.002794214332675871	0.007286872671488056	0.054076265614727156	0.0019175980714442253	0.029147490685952224	0.045748411133026516	0.014957264957264958	0.0	0.011889108042954196	0.10530352838045146	0.05111768573307035	0.038625904010519393	0.02799693184308569	0.05166557089634013
Nr2f6(15g)	0.06222879684418146	0.08244575936883629	0.0	0.0	0.042110453648915185	0.0	0.014891518737672584	0.008185404339250493	0.0	0.0	0.013510848126232742	0.0	0.015779092702169626	0.1242603550295858	0.0	0.010946745562130178	0.046449704142011834	0.0	0.0	0.0027613412228796844	0.048323471400394474	0.0	0.020907297830374753	0.0	0.0252465483234714	0.027021696252465484	0.0	0.08422090729783037	0.03165680473372781	0.0	0.0826429980276134	0.004733727810650888	0.0	0.016272189349112426	0.0	0.051479289940828406	0.016666666666666666	0.05542406311637081	0.0	0.0	0.1564102564102564	0.027514792899408284	0.03648915187376726	0.0	0.052564102564102565	0.08116370808678501	0.0	0.030670611439842208	0.0
Nr3c1(486g)	0.03313183334550856	0.022396327951883507	0.03823629678330533	0.0261523851267441	0.030431977013173593	0.03231609321352911	0.04309116809116809	0.03519857793362067	0.03755144032921811	0.05503810845691188	0.04821389436774052	0.03048676552950057	0.027363820098862835	0.03082158424038766	0.028395670489687583	0.03224608566488908	0.02619804222368325	0.04320683273674727	0.019112060778727444	0.025823654028782235	0.029040957459760878	0.032109114374071636	0.02852959797404242	0.03181690895366109	0.06281503396888012	0.02902573842744783	0.04664633403949643	0.03030413714174398	0.023750821827744906	0.0396425353690311	0.03502812477171451	0.02203715878929554	0.031147271531886917	0.03562166703192344	0.042707648476879245	0.031189884822363456	0.04029695375849222	0.04111269389047167	0.03303443153870504	0.03772798110404948	0.02029610149268269	0.027841697713492587	0.01565125283074001	0.03218520953563689	0.04846044269121192	0.03440110064041688	0.021693208659020625	0.02946404655806365	0.0338532154771471
Nr6a1(5g)	0.0	0.0	0.0	0.0	0.0	0.13875739644970414	0.16272189349112426	0.0	0.06124260355029586	0.0	0.12159763313609467	0.0	0.0	0.12633136094674557	0.06745562130177515	0.0	0.11538461538461539	0.12928994082840237	0.0	0.0	0.0	0.0	0.0	0.0	0.059763313609467454	0.0	0.2517751479289941	0.0	0.0	0.0	0.0	0.0	0.0	0.12041420118343195	0.0	0.0	0.0	0.0	0.0	0.0	0.0	0.024556213017751478	0.034911242603550295	0.0	0.0621301775147929	0.0	0.09881656804733728	0.0	0.0
Nrf1(765g)	0.034282786092740845	0.029313145376493793	0.030388289438063192	0.031233321731059287	0.02955292570677186	0.027485787214294	0.04039138337780872	0.0288277835789148	0.032878910933209576	0.03034961519124415	0.03899330935530031	0.026605948099160767	0.03773833004602235	0.03347836175890474	0.03305294504389527	0.03716595119310052	0.020704258034574777	0.022628301813822176	0.023314769694860193	0.0273078856789264	0.023933557643964883	0.021203155818540435	0.027336891364040685	0.02872142940016243	0.026737440538345515	0.038693583942452724	0.03563251730672545	0.02909656959430715	0.03306648103028194	0.027971149011872993	0.03269714197316007	0.04375797656340643	0.030676412576865066	0.04287813744827319	0.031890783926983024	0.02534323394051901	0.03355764396488378	0.03201454151680396	0.04567621920563097	0.027447112967474957	0.025492129790772325	0.025842131724484664	0.025758982093823723	0.028607340372046253	0.02590014309471323	0.04214139304637042	0.032797695014889584	0.032664268863363884	0.026217271918629385
Olig2(48g)	0.025949211045364892	0.05914077909270217	0.054333086785009865	0.021819526627218935	0.027613412228796843	0.03143491124260355	0.04940212031558185	0.06601331360946745	0.049679487179487176	0.0641025641025641	0.02283653846153846	0.02678131163708087	0.07421104536489152	0.04607371794871795	0.047429733727810654	0.06034270216962525	0.09852687376725838	0.035318047337278106	0.051898422090729784	0.01879930966469428	0.012419871794871794	0.060804980276134124	0.0447793392504931	0.06971153846153846	0.05994206114398422	0.0455189842209073	0.016950197238658777	0.047522189349112426	0.0455189842209073	0.2895401873767258	0.026688856015779094	0.05048076923076923	0.061791173570019724	0.016272189349112426	0.05263806706114398	0.046351084812623275	0.040618836291913214	0.030726084812623275	0.04215976331360947	0.03895463510848126	0.013683431952662722	0.0455189842209073	0.0	0.02215853057199211	0.01630300788954635	0.04135848126232742	0.029339250493096648	0.038646449704142015	0.034023668639053255
Otx1(7g)	0.036770921386306	0.0	0.0	0.1253169907016061	0.0	0.0	0.0	0.11686390532544379	0.0	0.0	0.0	0.12785291631445478	0.06360946745562131	0.08262890955198647	0.03508030431107354	0.0	0.08030431107354184	0.0	0.010355029585798817	0.027472527472527472	0.0	0.0	0.00042265426880811494	0.07502113271344041	0.0	0.13884192730346576	0.0	0.024091293322062553	0.0	0.0	0.0874894336432798	0.032755705832628906	0.0	0.03994082840236687	0.0	0.0	0.0	0.0	0.0	0.05029585798816568	0.0	0.0	0.13651732882502113	0.11517328825021132	0.0	0.0	0.01944209636517329	0.0	0.10376162299239222
Patz1(122g)	0.025451062178678825	0.014902027354738579	0.019473275778446018	0.03603647298477059	0.02725773595887089	0.030276942477446892	0.0152172858667184	0.021037443010961297	0.020516053933456204	0.015944805509748763	0.03683674459210399	0.01353186536036473	0.06546464254534873	0.033623532835386556	0.013277233485304104	0.005565525269182268	0.028640023280628576	0.013932001164031428	0.11983461053448444	0.031343971287224756	0.041444368997962944	0.010003395091667476	0.032132117567174316	0.008475603841303716	0.05136288679794354	0.027027354738577942	0.018345620331748958	0.04865893879134737	0.01503540595596081	0.0316956057813561	0.03774614414589194	0.014271510330778931	0.03697012319332622	0.0458337375109128	0.044875836647589484	0.0304345717334368	0.026990978756426424	0.0217770879813755	0.07169706082064216	0.024105150839072654	0.007566204287515763	0.0270758560481133	0.014271510330778931	0.028955281792608402	0.05583713260258027	0.016817829081385197	0.035757590454942284	0.03589096905616452	0.03318702104956834
Pax6(32g)	0.025194156804733726	0.09513683431952663	0.0539478550295858	0.05334689349112426	0.023113905325443787	0.012943786982248521	0.012111686390532544	0.041605029585798814	0.0	0.03545673076923077	0.08029770710059171	0.02075628698224852	0.03203587278106509	0.04234467455621302	0.041974852071005916	0.0457655325443787	0.006194526627218935	0.05773853550295858	0.078125	0.014561760355029586	0.08413461538461539	0.04359282544378698	0.03448594674556213	0.04571930473372781	0.03818417159763313	0.035133136094674555	0.0073964497041420114	0.021495931952662722	0.06060465976331361	0.08912721893491124	0.017242973372781065	0.023714866863905327	0.03208210059171598	0.06041974852071006	0.010355029585798817	0.029632026627218935	0.002496301775147929	0.04678254437869823	0.04816937869822485	0.06855584319526627	0.17649778106508876	0.05380917159763313	0.030926405325443787	0.0	0.023206360946745563	0.04326923076923077	0.06485761834319527	0.03212832840236687	0.013775887573964496
Pbx1(12g)	0.2406311637080868	0.20106015779092704	0.134861932938856	0.009985207100591717	0.19723865877712032	0.07729289940828403	0.17591222879684418	0.21005917159763313	0.27305226824457596	0.10256410256410256	0.14928500986193294	0.14201183431952663	0.23841222879684418	0.14188856015779092	0.06780078895463511	0.08062130177514792	0.014546351084812623	0.08900394477317554	0.08136094674556213	0.07741617357001973	0.046351084812623275	0.1909516765285996	0.1836785009861933	0.07322485207100592	0.04499506903353057	0.15729783037475345	0.13708086785009863	0.14521696252465482	0.06570512820512821	0.09134615384615384	0.010848126232741617	0.053994082840236685	0.13856015779092704	0.21018244575936884	0.2427268244575937	0.12167159763313609	0.19834812623274162	0.04573471400394477	0.0	0.11834319526627218	0.06607495069033531	0.0694033530571992	0.04400887573964497	0.10256410256410256	0.01886094674556213	0.1201923076923077	0.17196745562130178	0.10724852071005918	0.09171597633136094
Pbx3(87g)	0.02365163572060124	0.047915391416717676	0.03419370196558526	0.029670815479834047	0.026899272257362442	0.04895259470856288	0.054121607835135685	0.03766238182683806	0.06838740393117052	0.023702645718560837	0.02582806230021084	0.04788138475141128	0.05759028769638849	0.04227028497585527	0.05364551452084609	0.03987281507175407	0.028123512208392844	0.04964973134734408	0.04963272801469088	0.035196898592124055	0.04306944161055567	0.08787322315173773	0.015030946065428824	0.03188124872475005	0.0608209209004965	0.035655988573760455	0.027426375569611645	0.04298442494728967	0.02528395565530844	0.0621471808474461	0.08268720669251173	0.019451812555260833	0.07496769366795893	0.022104332449160036	0.036761205196218456	0.027460382234918045	0.03295245868190165	0.04495681153506087	0.05135006461266408	0.046861184792219276	0.053866557845337684	0.020931102496089232	0.03844453512888526	0.04611303815547847	0.03684622185948446	0.011171189553152418	0.0645956607495069	0.020523022512412434	0.008178603006189214
Phf8(196g)	0.025261139958942157	0.04010687115082719	0.023283721772732763	0.05896027049873204	0.04149559231976815	0.023849776597029346	0.03629543533389687	0.03718602825745683	0.027902729138992874	0.029623535804854485	0.021849716217848085	0.017789216278227268	0.03852946504045405	0.02886879603912571	0.035842591474459604	0.046861792054099745	0.032770800627943485	0.020060982973070886	0.025261139958942157	0.029351829489192127	0.03461991305397899	0.02098931288491728	0.03332176065692549	0.02434035744475305	0.018430745079096728	0.021298756188866078	0.038084168578674076	0.03005373747131989	0.04117105422050477	0.030936782997222557	0.028566900132834198	0.018136396570462506	0.034167069194541724	0.044325866441251055	0.023676186450911726	0.027329126917039006	0.026997041420118342	0.009283299118463954	0.03106508875739645	0.03458972346334984	0.03617467697138027	0.03292174858108924	0.014415529525419635	0.03099716217848086	0.03636336191281246	0.03864267600531337	0.019494928148774304	0.024559231976814394	0.04046159884071972
Pml(130g)	0.032669549385525715	0.02454483386436049	0.00820436959490214	0.01381429221665908	0.015122894856622666	0.012551206190259444	0.01609012289485662	0.02221210741920801	0.02992717341829768	0.014997724169321802	0.02061902594446973	0.03170232134729176	0.01043468365953573	0.03563950842057351	0.03941738734638143	0.0018206645425580337	0.02405553026854802	0.017102867546654528	0.017990441511151572	0.01605598543468366	0.0237027765134274	0.016021847974510697	0.01118570778334092	0.0244424214838416	0.017979062357760582	0.0169435593991807	0.02336140191169777	0.018707328174783797	0.0237027765134274	0.0072030040964952205	0.03139508420573509	0.030644060081929905	0.02525034137460173	0.028800637232589896	0.029187528447883478	0.034626763768775604	0.031156121984524353	0.04244424214838416	0.020960400546199364	0.009763313609467455	0.012016385980883022	0.05439235320892126	0.021995903504779243	0.018206645425580335	0.018616294947655893	0.030689576695493857	0.032271279016841146	0.02346381429221666	0.02325898953117888
Polr3g(64g)	0.023460613905325445	0.05212185650887574	0.030972633136094673	0.01911519970414201	0.027644230769230768	0.01671135355029586	0.029816937869822487	0.036543084319526624	0.025286612426035502	0.041304548816568046	0.024939903846153848	0.02184264053254438	0.13422244822485208	0.01752034023668639	0.021519045857988167	0.0058478180473372785	0.02600314349112426	0.03064903846153846	0.02332193047337278	0.011372041420118344	0.053786057692307696	0.041119637573964495	0.06721523668639054	0.05457193047337278	0.05367048816568047	0.005385539940828402	0.013590976331360947	0.03307599852071006	0.04773021449704142	0.037698779585798814	0.020894970414201183	0.00896819526627219	0.030302329881656806	0.015786797337278106	0.014446190828402367	0.01960059171597633	0.0028661242603550295	0.07082100591715976	0.04615846893491124	0.010771079881656804	0.007858727810650888	0.04537259615384615	0.02239737426035503	0.018468010355029586	0.0241771449704142	0.0524685650887574	0.037305843195266274	0.06085891272189349	0.022605399408284023
Pou2f1(57g)	0.1062753036437247	0.05668016194331984	0.1702740579258798	0.11616318903768297	0.15846569085435483	0.11753866915810236	0.18761029793418457	0.09337693345790511	0.16804214678708607	0.11162150939478875	0.15784283193190077	0.036281532232949235	0.1437246963562753	0.18677981937091248	0.17424478355652445	0.09438907920689298	0.10222672064777327	0.09874909166407142	0.059093740267829334	0.043833696667704765	0.032777950794145125	0.0704090106924115	0.10835150005190491	0.02787293677981937	0.06078064984947576	0.08764144088030727	0.15311948510329076	0.17271358870549153	0.13658777120315582	0.11655247586421676	0.04336655247586422	0.055486349008616216	0.09483027094363126	0.18916744524031973	0.12174296688466729	0.05195681511470985	0.15218519671960967	0.02600436001245718	0.055174919547389185	0.14107754593584554	0.08151666147617564	0.08979549465379424	0.07341949548427282	0.04279559846361466	0.11463199418665006	0.04409322121872729	0.0664642375168691	0.03770891726357314	0.0573030208657739
Pou3f1(49g)	0.039155899046008934	0.044831542084289334	0.009570100229440888	0.014943847361429778	0.019110010868252626	0.0	0.04145030793382442	0.06149619611158073	0.046733486293925854	0.048273155416012556	0.007939862335466731	0.040061586764883465	0.022762951334379906	0.01267962806424345	0.04202391015577829	0.021011955077889145	0.022249728293684337	0.045012679628064246	0.055488467576379666	0.010294650404540515	0.02463470595338727	0.03299722255766212	0.01382683250815119	0.057782876464195145	0.28402366863905326	0.034295374954715616	0.048242965825383406	0.028710300688322667	0.021374230165438955	0.060016906170752324	0.1227206859074991	0.014219297186330153	0.06647747856539066	0.02913295495713078	0.040997464074387154	0.019623233908948195	0.011502234029706557	0.05566960512015457	0.08806303586523367	0.01895906291510687	0.0	0.046673107112667554	0.0592319768143944	0.018506219055669605	0.060530129211447896	0.05403936722618041	0.352916314454776	0.03978988044922111	0.03610675039246468
Pou3f2(26g)	0.01217569412835685	0.18354574419663178	0.06173190714610833	0.03351160673645881	0.0	0.0	0.06708010923987255	0.03709604005461994	0.024578971324533454	0.05069412835685025	0.056838871187983614	0.0852867546654529	0.047906235776058265	0.06639736003641329	0.00392580791989076	0.020596267637687755	0.03647018661811561	0.04494765589440146	0.027708238507055075	0.0	0.014849795175238963	0.06577150659990896	0.0	0.02281520254893036	0.01570323167956304	0.08909877105143377	0.04614246700045516	0.06019572143832499	0.02702548930359581	0.009558488848429678	0.020994538006372326	0.0	0.0018206645425580337	0.036811561219845246	0.04784934000910332	0.0283340919435594	0.03134956759217114	0.025091033227127902	0.06338188438780155	0.02782203004096495	0.0	0.027651342740100136	0.007908511606736458	0.034706417842512514	0.0	0.020596267637687755	0.01934456076467911	0.014451524806554393	0.32976786527082386
Ppara(53g)	0.005024003572624763	0.02350117226750028	0.05688288489449592	0.04186669643853969	0.044881098582114545	0.015741877860890922	0.05972982025231662	0.0296416210784861	0.05945070894272636	0.047030255665959586	0.008457072680585017	0.02632019649436195	0.07209445126716535	0.05543150608462655	0.00401920285809981	0.06299542257452272	0.035251758401250416	0.030451043876297868	0.02687841911354248	0.0602322206095791	0.045243943284581895	0.051663503405157976	0.06961036061181199	0.006866138215920509	0.01063414089538908	0.05576643965613487	0.03265602322206096	0.02986491012615831	0.09500948978452607	0.057720218823266715	0.03862900524729262	0.0526403929887239	0.0258457072680585	0.06595400245617952	0.05344981578653567	0.04649994417773808	0.066456402813442	0.016355922741989506	0.05277994864351904	0.015937255777604107	0.07650440995869152	0.06321871162219493	0.06070670983588255	0.04915150161884559	0.029195042983141677	0.05247292620296974	0.05543150608462655	0.013536898515127833	0.056296751144356366
Pparg(49g)	0.020196836130902066	0.026385702209878036	0.01805337519623234	0.061526385702209876	0.02877067986958097	0.011653181982852312	0.02282333051563821	0.03363120396087429	0.033419876826470234	0.04516362758121	0.015698587127158554	0.01213621543291873	0.030763192851104938	0.0	0.050809081028861246	0.058326289095519866	0.061224489795918366	0.027502717063156625	0.022370486656200943	0.0	0.01186450911725637	0.047035382200217364	0.017600531336795074	0.04235599565269895	0.057692307692307696	0.0253592561284869	0.026385702209878036	0.027804612969448136	0.03474821881415288	0.07079459002535926	0.0028680111097693513	0.04332206255283178	0.05729984301412873	0.04579760898442217	0.022521434609346698	0.014309865958217607	0.04353338968723584	0.03079338244173409	0.01784204806182828	0.03586523366743147	0.014823088998913174	0.008664412510566356	0.01802318560560319	0.028408404782031157	0.04963168699432436	0.03018959062915107	0.03384253109527835	0.030642434488588336	0.024906412269049633
Prox1(28g)	0.09018385460693153	0.009139898562975486	0.024725274725274724	0.0625	0.08949704142011834	0.04871090448013525	0.04871090448013525	0.08447802197802198	0.10259932375316991	0.032280219780219783	0.0	0.057216821639898566	0.0	0.10793533389687236	0.029321639898562974	0.04897506339814032	0.03391800507185123	0.03317836010143702	0.058801775147928996	0.061813186813186816	0.023668639053254437	0.0	0.03270287404902789	0.09018385460693153	0.02852916314454776	0.057639475908706675	0.0008453085376162299	0.0926669484361792	0.049133558748943366	0.0	0.010460693153000845	0.0	0.049397717666948435	0.025940405748098055	0.0075021132713440405	0.03835587489433643	0.0529374471682164	0.060492392223161454	0.0	0.07185122569737955	0.05087700760777684	0.07216821639898563	0.04992603550295858	0.02419695688926458	0.0	0.014898562975486052	0.0	0.0	0.05621301775147929
Pum3(4g)	0.22707100591715976	0.0	0.09652366863905325	0.11982248520710059	0.2488905325443787	0.0	0.0	0.0	0.3598372781065089	0.0	0.2488905325443787	0.2440828402366864	0.0	0.03365384615384615	0.0625	0.23705621301775148	0.0	0.2481508875739645	0.09060650887573965	0.0	0.023668639053254437	0.2448224852071006	0.3468934911242604	0.19859467455621302	0.24519230769230768	0.2488905325443787	0.0	0.2995562130177515	0.0	0.0	0.0	0.0	0.0	0.0	0.23076923076923078	0.23631656804733728	0.0	0.4408284023668639	0.19600591715976332	0.0	0.0	0.060650887573964495	0.11094674556213018	0.10613905325443787	0.2437130177514793	0.0	0.10687869822485208	0.0	0.24519230769230768
Rab14(192g)	0.03129622781065089	0.0361424432938856	0.0155017258382643	0.04175912228796844	0.037945327909270216	0.02287506163708087	0.03665865384615385	0.04204419378698225	0.04034917406311637	0.0445327909270217	0.020594489644970414	0.026542467948717948	0.04059572238658777	0.03489429240631164	0.034478242110453645	0.06636002218934911	0.03662013067061144	0.022728673570019724	0.046928932445759367	0.028191259861932938	0.03349975345167653	0.03650456114398422	0.04607371794871795	0.02631132889546351	0.030672152366863905	0.06444927268244575	0.04541111932938856	0.02912352071005917	0.039208888067061146	0.020740877712031557	0.02727440828402367	0.007851023175542406	0.02332193047337278	0.042336969921104535	0.03216685157790927	0.040056397928994084	0.03652767504930966	0.02624198717948718	0.03434726331360947	0.027682753944773177	0.03173539201183432	0.04129684418145957	0.016071868836291914	0.021087586291913214	0.05810835798816568	0.04609683185404339	0.023660934418145957	0.03273699457593689	0.03176621055226824
Rad21(170g)	0.0322311172989906	0.04190741385311521	0.03672119735468152	0.039627567003132615	0.032413853115210584	0.041655064392620955	0.036912634876435785	0.02621823877479986	0.027975983292725375	0.021084232509571876	0.047833275321963103	0.02760180995475113	0.05993734772015315	0.03486773407587887	0.031752523494604945	0.04041072050121824	0.03117821092934215	0.03278802645318482	0.3253132613992343	0.051305255830142706	0.039183780020884094	0.024008005569091544	0.02883745214061956	0.029672815871910896	0.042011834319526625	0.028619909502262442	0.04329968673860077	0.03384093282283328	0.02940306300034807	0.030081796032022275	0.040880612600069616	0.015445527323355378	0.05080925861468848	0.034798120431604594	0.03944483118691264	0.033109989557953357	0.03518099547511312	0.03882701009397842	0.039627567003132615	0.05733553776540202	0.04594500522102332	0.067481726418378	0.021806474068917506	0.03755656108597285	0.027131917855899756	0.06222589627567003	0.05389836407935956	0.035407239819004524	0.045031326139923424
Rara(5g)	0.12810650887573966	0.0	0.0	0.14023668639053255	0.21272189349112425	0.0	0.0	0.0	0.0	0.0	0.11420118343195267	0.19585798816568048	0.05680473372781065	0.20710059171597633	0.0	0.0	0.1502958579881657	0.0	0.0	0.15828402366863906	0.0	0.0	0.17958579881656805	0.0	0.1227810650887574	0.0	0.0	0.10473372781065089	0.0470414201183432	0.17781065088757397	0.0	0.0	0.0	0.0	0.0	0.12514792899408284	0.07218934911242604	0.0	0.0	0.0	0.0	0.1076923076923077	0.0	0.14852071005917158	0.18579881656804734	0.0	0.0	0.011834319526627219	0.0
Rarg(28g)	0.026785714285714284	0.08294590025359257	0.055579036348267115	0.033865173288250214	0.20720625528317835	0.0	0.02197802197802198	0.07586644125105664	0.06165469146238377	0.03206889264581572	0.07517962806424344	0.0272083685545224	0.05711115807269653	0.07074175824175824	0.06075655114116653	0.0897083685545224	0.10423710904480135	0.0169061707523246	0.0	0.0	0.0	0.0023774302620456467	0.03280853761622993	0.08030431107354184	0.0	0.023404480135249366	0.025095097210481827	0.003011411665257819	0.1106825866441251	0.022717666948436178	0.047178782755705834	0.01864961961115807	0.0038038884192730348	0.03819737954353339	0.039729501267962805	0.055420540997464074	0.051458157227387995	0.08902155536770921	0.028000845308537615	0.09282544378698225	0.045276838546069315	0.04966187658495351	0.15099323753169908	0.017011834319526627	0.049397717666948435	0.02625739644970414	0.05505071851225697	0.04728444632290786	0.003856720202874049
Rbak(10g)	0.0	0.23491124260355029	0.0	0.0	0.0	0.04171597633136095	0.0	0.0	0.0	0.004289940828402367	0.0	0.0	0.0	0.0	0.04940828402366864	0.0	0.008727810650887574	0.06893491124260355	0.0	0.0	0.0	0.0	0.05739644970414201	0.0	0.0	0.0	0.0	0.0	0.0	0.03431952662721893	0.0	0.0	0.0	0.034467455621301775	0.053994082840236685	0.0	0.0	0.0	0.04497041420118343	0.0	0.0	0.0	0.0	0.0	0.0	0.08224852071005917	0.0	0.0	0.0
Rbbp5(138g)	0.03798988079924535	0.01908069633822142	0.02655218248863734	0.01934868364634251	0.03276948803704657	0.0385687333847869	0.02318626189863648	0.026627218934911243	0.03654274933539148	0.29023025469513763	0.044968270302718466	0.03830074607666581	0.032458622759626105	0.02091372952576966	0.03736815024440442	0.04528985507246377	0.030679187033702083	0.05726352799931395	0.027988594460166365	0.038665208815710485	0.03478475259411714	0.04104493611182575	0.026991681673955922	0.0413558013892462	0.034934825486664954	0.02328273732956007	0.020538547294400137	0.017397736043220993	0.04554712288826001	0.04584726867335563	0.04285653031472429	0.026241317211216877	0.06603207272103594	0.016936797873252724	0.023690078037904124	0.021095960895292	0.04609381699682703	0.021288911757139182	0.03392719320812966	0.02198567875825401	0.019069976845896577	0.034666838178543866	0.024097418746248177	0.054240631163708086	0.015961324071691964	0.04461452705599863	0.03607109167309836	0.024451161992968012	0.034484606809021524
Rcor1(244g)	0.04172931419148317	0.032332185469007665	0.02799131826559317	0.035272577359588705	0.021771025317683577	0.03108933941216413	0.023323067222815016	0.02800950625666893	0.014726210107672907	0.02951304685226501	0.0213163255407896	0.02937360558735086	0.04647637986225628	0.02954336017072461	0.022892618100688718	0.028627897953244736	0.031143903385391407	0.03500582015714424	0.029100785721214474	0.028118634203123483	0.03449655640702299	0.020055291492870306	0.026615093607527403	0.03165316713551266	0.019740032980890485	0.03182898438257833	0.02799131826559317	0.031380347269376274	0.012846784363177806	0.02269255019885537	0.026178581821709186	0.04308735085847318	0.02934329226889126	0.036078911630614025	0.036303230187215055	0.04699170627606945	0.024614414589193907	0.03029513046852265	0.01908526530216316	0.04319647880492773	0.026972790765350665	0.01734528082258221	0.032732321272674364	0.043020661557862064	0.021098069647880493	0.03442380444271995	0.03527864002328063	0.02395964691046658	0.02150426811523911
Rela(35g)	0.037066779374471684	0.0	0.036813186813186814	0.0	0.023330515638207944	0.015300084530853762	0.03689771766694844	0.015934065934065933	0.04590025359256129	0.046830092983939135	0.005114116652578191	0.011200338123415046	0.005832628909551986	0.012256973795435333	0.0	0.05879120879120879	0.047548605240912936	0.03444632290786137	0.06221470836855452	0.034023668639053255	0.06627218934911243	0.027218934911242602	0.026373626373626374	0.03292476754015215	0.07404902789518174	0.01754015215553677	0.025908706677937446	0.024725274725274724	0.041885038038884194	0.04180050718512257	0.09095519864750634	0.021259509721048182	0.005240912933220625	0.0	0.019315300084530855	0.04721048182586644	0.024809805579036347	0.09285714285714286	0.026965342349957736	0.05198647506339814	0.01098901098901099	0.02565511411665258	0.06935756551141166	0.015765004226542687	0.04108199492814878	0.03672865595942519	0.032755705832628906	0.13799661876584954	0.0
Relb(15g)	0.01735700197238659	0.0	0.0	0.08856015779092702	0.035897435897435895	0.0	0.0	0.0	0.034812623274161736	0.010355029585798817	0.028500986193293887	0.0	0.0	0.03816568047337278	0.027218934911242602	0.08096646942800789	0.0020710059171597634	0.0	0.0	0.0	0.06360946745562131	0.09487179487179487	0.06124260355029586	0.015088757396449704	0.0	0.0	0.0	0.027218934911242602	0.0	0.09319526627218935	0.0	0.0	0.0	0.0	0.03195266272189349	0.0	0.01824457593688363	0.0	0.12761341222879685	0.0	0.0247534516765286	0.027909270216962524	0.0	0.0	0.0	0.0	0.03343195266272189	0.0	0.03826429980276134
Rest(93g)	0.016049500540815678	0.04379016351721066	0.06776102309601069	0.047432716167207484	0.02051918305020042	0.017624228542342687	0.0041356492969396195	0.011245784818985811	0.017846917350639434	0.02899726410892664	0.016987974804351977	0.021537189030985556	0.01808551250238595	0.03621874403512121	0.024273080104345614	0.033466946618311386	0.0245275815995419	0.007937265381434116	0.028424635744735	0.025481962206527962	0.037936629127696124	0.015906343449767768	0.05780365209645607	0.022268880829674875	0.011054908697588598	0.045969332569828845	0.03707768658140866	0.022046192021378124	0.031160526818095058	0.05195011770694153	0.03677546605586308	0.031526372717439716	0.013361328497804924	0.031240058535343895	0.02172806515238277	0.0429312209709232	0.04587389450913024	0.021123624101291594	0.03702996755105936	0.0327670675065216	0.020296494241903672	0.04643061652987211	0.026181841318317745	0.023986765922249794	0.0018292294967232933	0.038938728765031495	0.034119106699751864	0.038891009734682194	0.011675256092129542
Rfx1(255g)	0.026720037127276948	0.028831651003596706	0.029492980624202345	0.035845225664230186	0.03300846966005337	0.027978883861236804	0.029295741965425223	0.02419654252233438	0.01618517229376958	0.013174382178907066	0.023013110569671657	0.017803689523146538	0.03749274857872143	0.01995591135862629	0.017217774683838033	0.046594732567583244	0.0318714468035735	0.02778164520245968	0.024393781181111497	0.018279382759020767	0.02580925861468848	0.02239819004524887	0.0292319294581738	0.032016475229144914	0.03340874811463047	0.026360366631859845	0.022316974126928877	0.027567003132613992	0.027288548555516882	0.03716788490544146	0.030664810302819354	0.019602042000232047	0.03014270797076227	0.023662837916231583	0.03264879916463627	0.03842673163940132	0.03168000928181924	0.033751015198979	0.04195962408632092	0.03992342499129829	0.0242603550295858	0.019079939668174964	0.0285125884673396	0.023900684534168697	0.026128321150945585	0.027427775844065437	0.11972966701473489	0.05664230189117067	0.019793479521986308
Rfx2(16g)	0.0	0.08052884615384616	0.0	0.0327292899408284	0.0	0.03226701183431953	0.0010170118343195266	0.0035133136094674558	0.045303254437869825	0.03873890532544379	0.0	0.05796967455621302	0.021079881656804734	0.09134615384615384	0.24916789940828402	0.022559171597633137	0.013406065088757397	0.029585798816568046	0.20432692307692307	0.0	0.0	0.015347633136094675	0.0	0.05251479289940828	0.0	0.0	0.04558062130177515	0.0	0.01886094674556213	0.0301405325443787	0.0	0.0	0.0	0.0	0.04243713017751479	0.0	0.08265532544378698	0.02061760355029586	0.0007396449704142012	0.0	0.0	0.0	0.0	0.03374630177514793	0.0922707100591716	0.020710059171597635	0.0	0.0	0.01220414201183432
Rfx4(156g)	0.07729289940828403	0.029955621301775148	0.06766803216507358	0.051841526323774846	0.025878091336671218	0.04859846760734335	0.064965483234714	0.08113336367774238	0.04624677590653922	0.03181421635563647	0.05337771203155819	0.03103664087391898	0.0744481110605371	0.043544226976179636	0.06182673342436656	0.05045706266120467	0.05495182825064482	0.07701790320133516	0.04087012592929753	0.02879874070702473	0.05131998179335458	0.01800751024123805	0.050125170687300866	0.037958959186769836	0.05040016689424973	0.033075405856470945	0.07166970110757093	0.045184721590047036	0.0725610681231983	0.02987027765134274	0.027803064785313306	0.040585647094522836	0.03522796237293279	0.09128925807919891	0.05409839174632074	0.04095546957972993	0.03171939007737824	0.044208010923987254	0.03778827188590502	0.048626915490820814	0.05834660901228948	0.04568730086481566	0.06495600060688818	0.03640380822333485	0.028836671218328024	0.05439235320892126	0.045402822030040965	0.059285389167045975	0.035009861932938854
Rfx5(42g)	0.0	0.07815581854043392	0.005952380952380952	0.024161735700197237	0.0047548605240912934	0.023985629754860523	0.023386869540715696	0.03071287686672302	0.07368272752888137	0.01014370245139476	0.047548605240912936	0.021344040574809806	0.09576641307410538	0.064912651451113	0.1260566356720203	0.028846153846153848	0.017645815722738798	0.04406170752324599	0.0519512538743308	0.02116793462947309	0.029057480980557902	0.05068329106790645	0.0474429416737109	0.03409411101718794	0.02405607213299521	0.05388841927303466	0.03712313327697943	0.04490701606086221	0.033988447449985915	0.06167230205691744	0.06808255846717386	0.02574668920822767	0.03987038602423218	0.04022259791490561	0.005424063116370809	0.030994646379261765	0.04265285996055227	0.02948013524936602	0.023668639053254437	0.041279233586925895	0.06579318117779656	0.040046491969568894	0.0091927303465765	0.049274443505212734	0.024091293322062553	0.014616793462947308	0.02937447168216399	0.04568188222034376	0.006868131868131868
Rfx7(110g)	0.11531737493275955	0.02912856374394836	0.0774206562668101	0.032329209252286176	0.04150080688542227	0.11350188273265197	0.042092522861753634	0.05634749865519096	0.07260623991393222	0.04993275954814416	0.05200376546530393	0.026425497579343732	0.054061323292092525	0.03164335664335664	0.04302044109736417	0.06538461538461539	0.03940290478752017	0.07075040344271114	0.060906401291016675	0.443329747175901	0.04542764927380312	0.0364308768154922	0.03387573964497041	0.061861215707369556	0.021234534696073157	0.05084722969338354	0.07377622377622378	0.0414066702528241	0.03121301775147929	0.01799354491662184	0.005190962883270576	0.03250403442711135	0.056898870360408825	0.09592522861753632	0.06110812264658418	0.05765196342119419	0.03618881118881119	0.017912856374394836	0.03415814954276493	0.05525820333512641	0.049287251210328134	0.03604088219472835	0.02608929532006455	0.03442711135018827	0.06175363098440022	0.03550295857988166	0.045642818719741796	0.031105433028509953	0.032598171059709524
Rorc(12g)	0.03599605522682446	0.03944773175542406	0.0	0.0022189349112426036	0.04820019723865878	0.010601577909270217	0.0	0.08629191321499013	0.0	0.0	0.0	0.0	0.013067061143984222	0.0	0.0	0.007766272189349112	0.0	0.023545364891518736	0.0	0.0	0.0	0.0	0.13264299802761342	0.0	0.041913214990138066	0.05670611439842209	0.07297830374753451	0.0	0.0019723865877712033	0.0	0.0	0.0	0.0	0.05226824457593689	0.06891025641025642	0.0	0.0633629191321499	0.0	0.0	0.04031065088757396	0.5980029585798816	0.0	0.039571005917159764	0.0	0.0	0.07433431952662722	0.0653353057199211	0.0	0.0
Rxra(66g)	0.055675094136632595	0.01609288147749686	0.03202886856733011	0.03126681011296396	0.046463152232383	0.017953200645508337	0.033306437152591	0.04639591178052716	0.029653039268423883	0.06668011475703783	0.03565985296754527	0.08133853326161018	0.020351443428366506	0.04980276134122288	0.08017303209610901	0.10583647122108661	0.06067330105791644	0.032611619150080685	0.07353864084633316	0.051506186121570735	0.03211852250313789	0.04948897256589564	0.0486820871436256	0.05441993903532365	0.06889904966828043	0.023377263761879145	0.03572709341940111	0.02595481441635288	0.0372512103281334	0.032880580957504034	0.04984758830912677	0.020597991751837904	0.06150259996413843	0.03292540792540793	0.04879415456338533	0.02241348395194549	0.03781154742693204	0.08210059171597633	0.04139770485924332	0.0805540613232921	0.03949255872332796	0.04984758830912677	0.05233548502779272	0.01347050385511924	0.03359781244396629	0.027658239196700737	0.025573785189169803	0.06148018648018648	0.054442352519275594
Rxrb(24g)	0.0	0.0	0.0	0.024161735700197237	0.030941814595660748	0.01916913214990138	0.0	0.022559171597633137	0.04024901380670611	0.059541420118343194	0.0	0.03131163708086785	0.0	0.020833333333333332	0.027490138067061146	0.013621794871794872	0.03655078895463511	0.023113905325443787	0.0	0.0305103550295858	0.02496301775147929	0.0	0.03118836291913215	0.06780078895463511	0.07008136094674557	0.0	0.041913214990138066	0.011094674556213017	0.0	0.0	0.021203155818540435	0.0	0.010909763313609468	0.0	0.0313732741617357	0.0	0.05368589743589743	0.0	0.0	0.051898422090729784	0.052946252465483234	0.046227810650887574	0.017566568047337278	0.028907790927021695	0.02631903353057199	0.05800049309664694	0.0	0.028969428007889545	0.014792899408284023
Rxrg(8g)	0.0650887573964497	0.0	0.0	0.0	0.03661242603550296	0.0	0.0	0.0	0.021819526627218935	0.0	0.08875739644970414	0.0040680473372781065	0.0	0.1908284023668639	0.0	0.0	0.0	0.11131656804733728	0.00628698224852071	0.021449704142011833	0.0	0.0	0.03457840236686391	0.0985576923076923	0.0	0.052144970414201186	0.0	0.04604289940828402	0.11852810650887574	0.0	0.0	0.025887573964497042	0.0	0.03125	0.0	0.01941568047337278	0.0	0.0	0.0	0.05621301775147929	0.0	0.0	0.029955621301775148	0.014053254437869823	0.08968195266272189	0.0	0.014238165680473373	0.12222633136094675	0.0
Sap30(83g)	0.009160903970913238	0.010658016682113068	0.01131745918585585	0.00962429600057033	0.04038639766165253	0.029140229557282384	0.014026520282312683	0.022652741142083127	0.008572752548656163	0.0081271832893705	0.017715833749197975	0.04042204320239538	0.019123832608540673	0.026912383260854066	0.018696086119626434	0.020300135453054823	0.03589505952805304	0.016468239823198116	0.023276538105083053	0.017965352534397946	0.02741142083125401	0.02839167320168247	0.03379197262422471	0.018767377201112143	0.03300777072788194	0.021904184786483212	0.020300135453054823	0.018749554430740716	0.04444998930633778	0.00499037570399943	0.03366721323162472	0.027643116846082554	0.04154487773579525	0.01244029371925572	0.02737577529051116	0.03279389748342482	0.053200969558708205	0.037730804876309976	0.023579525201397306	0.031742354031510656	0.007984601126399088	0.016789049689883796	0.04879874527696585	0.02721537035716832	0.020799173023454767	0.056712055321879236	0.061542026092535826	0.03131460754259642	0.010675839452484494
Setdb1(6g)	0.0	0.0	0.0	0.04018737672583826	0.008629191321499015	0.0	0.0	0.0	0.0	0.0	0.0	0.021942800788954636	0.0	0.0	0.0	0.0	0.0	0.0	0.025394477317554242	0.04487179487179487	0.0	0.12376725838264299	0.13288954635108483	0.0	0.08629191321499013	0.0	0.0	0.033037475345167655	0.0	0.15507889546351084	0.0	0.05128205128205128	0.0	0.0	0.0	0.0	0.0	0.0	0.0	0.0	0.0	0.0	0.1240138067061144	0.035256410256410256	0.005917159763313609	0.0	0.036242603550295856	0.0	0.0
Sin3a(135g)	0.019088319088319088	0.024315143545912778	0.015264080648696034	0.04042296734604427	0.026649134341442032	0.01828840674994521	0.026627218934911243	0.020611439842209072	0.022890642121411352	0.03534955073416612	0.03229235152312075	0.009840017532325225	0.027712031558185406	0.02259478413324567	0.017236467236467237	0.022737234275695815	0.010453648915187377	0.03525093140477756	0.016491343414420337	0.03562349331580101	0.035700197238658776	0.02457812842428227	0.024194608809993426	0.01814595660749507	0.01963620425158887	0.01472715318869165	0.029070786763094457	0.022835853605084375	0.019351303966688584	0.015362699978084593	0.04354591277668201	0.02052377821608591	0.022003068156914312	0.024611001534078455	0.03621520929213237	0.03463730002191541	0.020753889984659216	0.020633355248739865	0.0403462634231865	0.015844838921762	0.028073635765943458	0.0329169406092483	0.009840017532325225	0.01648038571115494	0.03296077142230988	0.028654394039009424	0.020896340127109357	0.006223975454744685	0.042077580539119
Sirt6(16g)	0.02061760355029586	0.04715236686390532	0.06601331360946745	0.0	0.016087278106508875	0.0	0.0	0.03799926035502959	0.04779955621301775	0.0	0.03818417159763313	0.031157544378698224	0.017843934911242604	0.06166789940828402	0.06518121301775148	0.032636834319526624	0.03550295857988166	0.038461538461538464	0.03457840236686391	0.11704881656804733	0.0	0.0	0.08311760355029586	0.0	0.0003698224852071006	0.07932692307692307	0.08820266272189349	0.005362426035502958	0.048261834319526624	0.04252958579881657	0.042067307692307696	0.06416420118343195	0.0	0.11409023668639054	0.16577292899408283	0.0013868343195266271	0.0	0.07193047337278106	0.04807692307692308	0.1227810650887574	0.12167159763313609	0.04456360946745562	0.0	0.07303994082840237	0.045025887573964495	0.0472448224852071	0.09615384615384616	0.0	0.04354659763313609
Smad1(34g)	0.05965019143752175	0.0	0.05582144100243648	0.03419770274973895	0.02501740341106857	0.047119735468151756	0.03894013226592412	0.002479986077271145	0.05120953706926558	0.0	0.06130351548903585	0.01949182039679777	0.024016707274625827	0.04446571528019492	0.04468325791855204	0.04920814479638009	0.06439262095370693	0.016141663766098154	0.050948485903237035	0.02806300034806822	0.0	0.02767142359902541	0.02671423599025409	0.04607553080403759	0.059824225548207446	0.0411155586494953	0.034632788026453185	0.03793943612948138	0.10111381830838845	0.07165854507483467	0.0	0.0403759136790811	0.031630699617124954	0.07640097459101984	0.029803341454925164	0.02258092586146885	0.03941872607030978	0.026670727462582665	0.040071353985381135	0.04577097111033763	0.2698833971458406	0.06717716672467804	0.018273581621997912	0.03284893839192482	0.03045596936999652	0.0820570831883049	0.010616080751827359	0.011442742777584407	0.019752871562826315
Smad4(8g)	0.09800295857988166	0.0	0.0	0.0	0.0	0.008875739644970414	0.10743343195266272	0.029770710059171597	0.0621301775147929	0.0	0.0	0.12629437869822485	0.16290680473372782	0.0	0.1875	0.10891272189349112	0.0	0.0005547337278106509	0.0	0.0	0.014792899408284023	0.03143491124260355	0.05454881656804734	0.0	0.10059171597633136	0.059726331360946745	0.19360207100591717	0.04881656804733728	0.010539940828402367	0.0	0.0	0.2135724852071006	0.048631656804733726	0.12962278106508876	0.011094674556213017	0.0	0.02551775147928994	0.0	0.05658284023668639	0.0040680473372781065	0.11908284023668639	0.20543639053254437	0.3879437869822485	0.0	0.0	0.08709319526627218	0.0	0.16420118343195267	0.0
Smarca4(197g)	0.046376115099270115	0.1597407863514853	0.017098188808458235	0.030967470639473763	0.02817409064968612	0.04066170065779593	0.046849187516895444	0.015709007899558466	0.036051121857447514	0.03227405160243895	0.04259904484426156	0.015025681074099661	0.03800348421590124	0.03125281590724777	0.03225152434445679	0.03227405160243895	0.039114828943021054	0.025651037755684378	0.060650887573964495	0.024029075180968973	0.04042140990598624	0.020935331751419217	0.03173339741086715	0.03337037815757066	0.028985071937043822	0.015205899137956927	0.03553299492385787	0.02482503829633857	0.04274171747814856	0.049056858799146966	0.030088907578169587	0.044258552848947225	0.02785119995194185	0.04564022467185294	0.03757546631424023	0.022084221908509297	0.026499564473012344	0.02565854684167843	0.04103715495749857	0.02570360135764275	0.04049650076592677	0.015175862793980716	0.033445469017511185	0.030201543868080376	0.02190400384465203	0.03906977442705674	0.01971135073438861	0.04763764154627099	0.01234493737422281
Smarcb1(33g)	0.04065805988882912	0.006679218217679756	0.09077461000537923	0.03971669356284741	0.0	0.0	0.05894746279361664	0.009548144163528779	0.005917159763313609	0.016765285996055226	0.012013627398242783	0.06670252824098978	0.10355029585798817	0.0671059709521248	0.04711314326698942	0.047426932042316655	0.0228617536309844	0.005648197955890263	0.03752017213555675	0.0	0.017079074771382464	0.0984400215169446	0.04159942621481083	0.0037654653039268424	0.07302313071543841	0.11197776582391968	0.12479827864443249	0.060202617894925585	0.08310919849381387	0.026761699838622914	0.031378877532723684	0.02375829298906222	0.06795768334229872	0.06553702707548861	0.0173928635467097	0.038999462076385154	0.033754706831629906	0.033216783216783216	0.025282409897794515	0.07898511744665591	0.019365250134480903	0.036758113681190606	0.0	0.023982427828581676	0.0	0.0323202438587054	0.05455441993903532	0.02062040523578985	0.05356822664514972
Smarcc1(9g)	0.0	0.0	0.0	0.003780407626561473	0.0	0.0	0.06278763971071663	0.016600920447074292	0.012491781722550954	0.0	0.0	0.0	0.0	0.06854043392504931	0.09072978303747535	0.0	0.10782380013149244	0.06574621959237344	0.041091387245233396	0.0	0.13264299802761342	0.0	0.0	0.0831689677843524	0.0	0.0811965811965812	0.0	0.0	0.0	0.0	0.0645956607495069	0.0	0.0	0.08957922419460881	0.0	0.0	0.0	0.0	0.0	0.016765285996055226	0.0	0.07396449704142012	0.0	0.0	0.0	0.20216962524654833	0.09483892176199868	0.0	0.0
Smarcc2(6g)	0.14842209072978305	0.2038954635108481	0.3323471400394477	0.2744082840236686	0.3227317554240631	0.10009861932938856	0.21252465483234714	0.14842209072978305	0.3005424063116371	0.29339250493096647	0.1765285996055227	0.241370808678501	0.3380177514792899	0.21277120315581854	0.13609467455621302	0.3099112426035503	0.2578895463510848	0.21819526627218935	0.0	0.13954635108481261	0.3562623274161736	0.2640532544378698	0.11834319526627218	0.27416173570019725	0.21499013806706113	0.33653846153846156	0.3118836291913215	0.0	0.3039940828402367	0.35009861932938857	0.15409270216962526	0.15754437869822485	0.02342209072978304	0.5115877712031558	0.2739151873767258	0.0	0.26331360946745563	0.29142011834319526	0.14003944773175542	0.14127218934911243	0.3343195266272189	0.16074950690335305	0.33604536489151876	0.28969428007889547	0.33777120315581854	0.16518737672583828	0.21449704142011836	0.0	0.0
Snapc5(12g)	0.07877218934911243	0.0	0.0	0.03920118343195266	0.03907790927021696	0.0	0.007519723865877712	0.0	0.03673570019723866	0.1284516765285996	0.10268737672583826	0.0	0.0	0.1333826429980276	0.0	0.04252958579881657	0.10194773175542406	0.0	0.0673076923076923	0.0072731755424063115	0.041789940828402365	0.0	0.1256163708086785	0.0	0.06817061143984221	0.06903353057199212	0.009122287968441814	0.3722879684418146	0.0	0.0	0.0620069033530572	0.15939349112426035	0.006656804733727811	0.020463510848126233	0.0615138067061144	0.0	0.05041913214990138	0.017504930966469427	0.0	0.0653353057199211	0.0	0.09356508875739646	0.09171597633136094	0.0022189349112426036	0.0	0.0668145956607495	0.0028353057199211047	0.05793885601577909	0.04425542406311637
Sox10(13g)	0.0	0.014906690942193901	0.001024123805188894	0.0	0.03425125170687301	0.0	0.06543013199817933	0.0	0.041533909877105146	0.06918525261720528	0.050182066454255804	0.0	0.028220300409649523	0.0	0.08067819754210287	0.09160218479745107	0.03903049613108785	0.0	0.027309968138370506	0.0	0.06816112881201639	0.0	0.07282658170232134	0.025261720527992717	0.0	0.11288120163859809	0.13609467455621302	0.047906235776058265	0.005006827492034593	0.03026854802002731	0.01968593536640874	0.0003413746017296313	0.0	0.034365043240782885	0.0	0.0	0.0	0.0	0.05791989076012745	0.0	0.05780609922621757	0.018206645425580335	0.0	0.0	0.04642694583522986	0.10605370960400547	0.0	0.0	0.017637687756030952
Sox13(7g)	0.0	0.0	0.0	0.0	0.0	0.0	0.0	0.023879966187658495	0.07079459002535926	0.25570583262890956	0.12510566356720204	0.0	0.028740490278951817	0.0	0.0	0.0	0.021555367709213864	0.0	0.0	0.0	0.0	0.0	0.0	0.0	0.0	0.00253592561284869	0.02324598478444632	0.0	0.0	0.0	0.0	0.0	0.07248520710059171	0.0	0.0	0.0	0.08791208791208792	0.0	0.047548605240912936	0.08284023668639054	0.0	0.0	0.0	0.0	0.0	0.10312764158918004	0.0	0.0	0.0283178360101437
Sox21(32g)	0.07401072485207101	0.02801405325443787	0.050711908284023666	0.06786242603550297	0.07558247041420119	0.0319896449704142	0.008274778106508876	0.08006656804733728	0.15578772189349113	0.0986039201183432	0.030556582840236688	0.05917159763313609	0.07895710059171597	0.07022004437869822	0.08972818047337278	0.06171412721893491	0.13447670118343194	0.07789386094674557	0.11108542899408284	0.057461168639053255	0.12111686390532544	0.0327292899408284	0.07567492603550297	0.08029770710059171	0.04789201183431953	0.05584319526627219	0.06763128698224852	0.1141826923076923	0.08616863905325443	0.19221523668639054	0.034023668639053255	0.11177884615384616	0.09851146449704141	0.14987056213017752	0.11510724852071005	0.08875739644970414	0.0680935650887574	0.014931582840236686	0.07696930473372782	0.0919008875739645	0.07267011834319527	0.12698779585798817	0.09102255917159763	0.08182322485207101	0.08140717455621302	0.06467270710059171	0.038461538461538464	0.06522744082840237	0.02154215976331361
Sox4(21g)	0.0283178360101437	0.059030712876866724	0.012961397576782193	0.025922795153564385	0.0	0.02042828965905889	0.0	0.017610594533671458	0.03289659058889828	0.03226260918568611	0.04050436742744435	0.02233023386869541	0.0	0.0	0.018948999718230487	0.04902789518174133	0.04149056072132995	0.0	0.03205128205128205	0.023598196675119754	0.08777120315581854	0.0427585235277543	0.0	0.0061284868977176665	0.015990419836573684	0.0	0.0	0.011904761904761904	0.0	0.0	0.0026063679909833757	0.0	0.024232178078331924	0.003240349394195548	0.0715694561848408	0.0	0.07924767540152156	0.0	0.0	0.026415891800507185	0.018315018315018316	0.0521978021978022	0.06389123696816004	0.0	0.03261482107635954	0.0	0.0	0.0	0.0253592561284869
Sox5(33g)	0.24215528061681907	0.07929890622198314	0.2580240272547965	0.09041599426214811	0.11336740182894028	0.11955352339967724	0.19100771023847946	0.1594495248341402	0.20996951766182537	0.10449166218396988	0.10727093419401111	0.08185404339250493	0.19513179128563743	0.1863905325443787	0.12542585619508698	0.042451138604984756	0.13430159584005738	0.04321319705935091	0.02514792899408284	0.09664694280078895	0.03599605522682446	0.13035682266451498	0.031378877532723684	0.10139860139860139	0.06845077998924153	0.1203155818540434	0.21785906401291016	0.25573785189169806	0.08965393580778196	0.04926483772637619	0.026268603191680114	0.053613053613053616	0.11022951407566792	0.2539447731755424	0.19795589026358257	0.3265644611798458	0.1635287789133943	0.03805809575040344	0.07181280258203335	0.2082660928814775	0.013179128563743949	0.05643715259099875	0.03814774968621122	0.06298188990496682	0.033306437152591	0.08059888829119598	0.15989779451317912	0.09610901918594227	0.08812981889904967
Sox6(7g)	0.14687235841081994	0.0	0.11707523245984784	0.1768808114961961	0.2770498732037194	0.26352493660185966	0.41314454775993237	0.2605663567202029	0.01267962806424345	0.19991546914623837	0.341927303465765	0.25528317836010145	0.0	0.3258664412510566	0.2922654268808115	0.11411665257819104	0.2400676246830093	0.40278951817413355	0.050507185122569735	0.28191039729501266	0.08643279797125951	0.0	0.0	0.10355029585798817	0.12489433643279797	0.11115807269653423	0.18427726120033813	0.4065934065934066	0.10777683854606931	0.11306001690617075	0.0	0.11453930684699916	0.0805156382079459	0.2861369399830938	0.02028740490278952	0.18153000845308537	0.055790363482671176	0.08220625528317836	0.23901098901098902	0.2495773457311919	0.0	0.194843617920541	0.43131868131868134	0.0	0.16737109044801352	0.25401521555367707	0.0	0.09150464919695689	0.08262890955198647
Sox9(21g)	0.07671174978867286	0.03127641589180051	0.051704705550859396	0.06635672020287404	0.062200619892927585	0.02740208509439279	0.06684981684981685	0.010214144829529445	0.021484925331079176	0.04677373908143139	0.05734009580163427	0.10052127359819668	0.05881938574246266	0.06684981684981685	0.05600169061707523	0.04409692871231333	0.04860524091293322	0.010566356720202874	0.040997464074387154	0.0	0.043603832065370524	0.05438151591997746	0.0	0.04078613693998309	0.0	0.00979149056072133	0.029444914060298675	0.0740349394195548	0.10538179768948999	0.0	0.03409411101718794	0.0	0.047689489997182304	0.029515356438433362	0.05600169061707523	0.03205128205128205	0.045012679628064246	0.08910960834037757	0.020710059171597635	0.026556776556776556	0.014229360383206538	0.0785432516201747	0.009157509157509158	0.0	0.0	0.0879825302902226	0.0	0.11446886446886446	0.016694843617920542
Sp1(143g)	0.028106508875739646	0.03904084081598874	0.0173894153184094	0.028023751396532463	0.03837878098233128	0.033144370422476935	0.035471924525178965	0.01971696942111143	0.03791327016179087	0.04310630198204163	0.05129929242355278	0.035865022551413085	0.05548888980841644	0.060309512972234865	0.03881325774816899	0.0556854388215335	0.03702362726031365	0.0313340505648198	0.038140853229610625	0.04393387677411346	0.023637604998551744	0.020792816650804815	0.022541068399056563	0.0417408035751231	0.04437869822485207	0.028509951586874662	0.0412649480696818	0.026223776223776224	0.04652004799933794	0.0551682045764886	0.04249596557288865	0.029761658459883312	0.03052716514254976	0.03326850664128771	0.02133074026565151	0.03283402987544999	0.03771672114867381	0.12604998551744115	0.053223403815119794	0.019892829064426697	0.02599619315595647	0.024330698886911906	0.04847519344560765	0.023441055985434684	0.05255099929656143	0.05000620681094054	0.04909587453966152	0.033630570612819134	0.029461662597757274
Sp2(106g)	0.0075778720553756835	0.055668750697778276	0.01910516914145361	0.02009601429049905	0.024478061851066206	0.03500055822261918	0.03666127051468125	0.0188818800937814	0.023626772356815897	0.028287931226973317	0.03151166685274087	0.024771128726135985	0.007884894495924975	0.022635927207770457	0.029613709947527073	0.014918499497599642	0.016997878754047114	0.020123925421458078	0.017053701015965168	0.02566428491682483	0.005638048453723345	0.03590766997878754	0.02786926426258792	0.014276543485542035	0.042941274980462206	0.04507647649882773	0.04090376242045328	0.011024896728815452	0.016383833872948533	0.009350228871273864	0.022817349559004132	0.02576197387518142	0.03867087194373116	0.0196215250641956	0.02518979569052138	0.008457072680585017	0.0260550407502512	0.01944010271296193	0.04256447471251535	0.011010941163335938	0.016662945182538795	0.04161549625990845	0.01632801161103048	0.038140560455509655	0.03587975884782851	0.04052696215250642	0.019593613933236574	0.030841799709724237	0.021184548397901085
Sp3(198g)	0.04363905325443787	0.027478931325085172	0.037564999103460645	0.034808140577371346	0.029481202558125634	0.04115862769708924	0.04237642699181161	0.05031080031080031	0.03684029645568107	0.027927201004124082	0.019701452393760085	0.03283575398960014	0.053471101548024626	0.02791225868148945	0.047150499073576	0.06192845615922539	0.03671328671328671	0.03755752794214333	0.03678052716514255	0.04579074771382464	0.046067180682565295	0.03311965811965812	0.038349471041778736	0.040389098081405776	0.03238001314924392	0.023205427051580896	0.044939035323650706	0.033418504572350724	0.04178620524774371	0.038319586396509474	0.028263403263403264	0.02047098200944355	0.0344420536728229	0.04328043751120674	0.035973641742872514	0.03973910704679935	0.03499491961030422	0.03625007471161317	0.042772398541629314	0.05347857270934194	0.024766899766899768	0.037206383360229515	0.04167413782798398	0.022331301177455024	0.030161078238001314	0.04195804195804196	0.055817046201661585	0.031692666308050926	0.022174406789791407
Sp4(143g)	0.08070923159680556	0.02659618488020855	0.048320023172094176	0.03604088219472835	0.03759258492986304	0.04264079116150122	0.07293002855133032	0.03557537137418794	0.06323705879918898	0.053295816609426075	0.07317830098895188	0.02575826540323582	0.03292713203955808	0.053419952828236854	0.05709231596805561	0.03795464890139447	0.05044068357677825	0.045009724003806845	0.023296230396822114	0.05065792195969711	0.011192949062771547	0.04284768485951918	0.029223734845036622	0.0432407828857533	0.0427442380105102	0.0482269210079861	0.03605122687962924	0.05024413456366119	0.05375098274506559	0.03743741465634957	0.03997186245706956	0.033951255844746966	0.050678611329498906	0.07002317209417801	0.05688542227003766	0.02032730583026441	0.03217197004179253	0.015889436007779204	0.014534282285761575	0.049768279058219886	0.05404063392229073	0.03685811230189928	0.014420490751851698	0.021837629825795506	0.05173376918939049	0.05623370712128108	0.02709272975545165	0.025406546116605287	0.05085447097281417
Srebf1(270g)	0.0925706771860618	0.05264080648696033	0.07582730659653737	0.12033201840894149	0.07909270216962525	0.1009861932938856	0.10240521586675433	0.07618891080429542	0.11048652202498356	0.09889875082182774	0.07207977207977208	0.0661133026517642	0.0685897435897436	0.08271422309883848	0.08014464168310322	0.08926145079991234	0.08903133903133903	0.09649353495507342	0.05970852509314048	0.0784735919351304	0.06407516984440062	0.07469318430856893	0.07727920227920228	0.06598728906421214	0.06390532544378698	0.09350208196362042	0.09734823580977427	0.08874095989480604	0.07108809993425379	0.10325443786982248	0.07611220688143765	0.05302980495288188	0.04991781722550953	0.08842866535174228	0.11320403243480166	0.07487398641244795	0.10258601797063335	0.062102783256629414	0.050093140477755864	0.07018408941485865	0.06492439184746877	0.09634012710935788	0.05515559938636862	0.09171597633136094	0.08387573964497042	0.1044762217839141	0.050383519614288844	0.07057308788078019	0.07393162393162393
Srebf2(503g)	0.04383756631806792	0.026927194231063323	0.028403543237615726	0.039373228087098706	0.041411295540367266	0.03796452056889433	0.03586763443010576	0.0349265354617855	0.04991941840083758	0.034011904901949254	0.047325514369404874	0.023774512687190465	0.03502652722716953	0.04655498958909266	0.04027609490983095	0.050137047537261635	0.03247967814415283	0.036561694919241945	0.0272183467243874	0.04022021715858694	0.0396849671203548	0.04459632736127613	0.04327878880562777	0.032235580599244765	0.03617349159480984	0.030688649170068347	0.044328702342160055	0.03628230616302187	0.05980978037102827	0.03581175667886174	0.03607055889514981	0.015869281353300315	0.03845859752726246	0.05282212053125037	0.03453245026880139	0.03540296681449763	0.045169809545096286	0.05194866305127813	0.029921065324032138	0.042549437105179576	0.028653522651075795	0.030979801663392426	0.02911819026668392	0.04173479831072735	0.0334531273895091	0.030203395014528216	0.022301104614914066	0.03186502288046867	0.04988412718952557
Srf(78g)	0.0	0.01818768016992869	0.01232741617357002	0.0	0.023042785616750112	0.01794113184645729	0.010563647397966924	0.0015930814747382794	0.010810195721438326	0.013048095888332575	0.02505310271582461	0.014091184949173115	0.022132453345471096	0.017315278409952967	0.019704900622060387	0.003830981641632529	0.1347291761492945	0.025678956152328933	0.013560157790927022	0.013730845091791836	0.0044758003337885	0.02465483234714004	0.018168714914277045	0.01978076164466697	0.0208617812168108	0.004115460476407222	0.0008913670156273706	0.03609088150508269	0.027423759672280383	0.023023820361098467	0.031046123501744804	0.00183962979820968	0.0449666211500531	0.026323774844484903	0.03373918980427856	0.02992717341829768	0.019704900622060387	0.028409952966165983	0.022151418601122744	0.010392960097102109	0.01957214383249886	0.020349719314216357	0.012005006827492035	0.025887573964497042	0.00288271885905022	0.03485813988772569	0.01536185707783341	0.023137611895008344	0.009975724472765892
Stat1(13g)	0.0	0.0	0.0	0.0	0.0	0.0	0.0	0.0	0.00785161583978152	0.0	0.054847519344560766	0.0	0.03516158397815203	0.0	0.0	0.0	0.0	0.0	0.029813381884387802	0.0	0.041533909877105146	0.0	0.0	0.0337960855712335	0.10036413290851161	0.07908511606736458	0.0	0.0	0.0	0.0	0.0497269003186163	0.0	0.0	0.0	0.0556440600819299	0.03891670459717797	0.0417614929449249	0.0	0.04938552571688666	0.022189349112426034	0.0	0.03026854802002731	0.044151115157032315	0.0	0.022189349112426034	0.0	0.0	0.0	0.0
Stat2(11g)	0.0	0.0	0.0	0.04558902635825713	0.013717052178590641	0.0	0.0	0.004437869822485207	0.0	0.0	0.002555137170521786	0.02111350188273265	0.07517482517482517	0.0	0.07019903173749327	0.0	0.0	0.0293168370091447	0.022592791823561054	0.03335126412049489	0.0	0.0	0.016675632060247445	0.0	0.04410973641742873	0.057692307692307696	0.0	0.0	0.04760623991393222	0.004706831629908553	0.0	0.037116729424421735	0.0	0.0	0.0	0.006051640667025283	0.0	0.0	0.0	0.0	0.07477138246369015	0.0	0.03859601936525014	0.02837547068316299	0.012506724045185583	0.05325443786982249	0.02891339429800968	0.0	0.0
Stat3(63g)	0.03458720766413074	0.02817695125387433	0.09023668639053255	0.06051000281769513	0.04320465858927398	0.019042922889076736	0.08819385742462665	0.0425706771860618	0.032943552174321405	0.032309570771109235	0.05290222597914906	0.03404714943176482	0.07516201746970978	0.04348642810181272	0.025711468019160327	0.04534141072602611	0.032591340283647977	0.0440499671268902	0.03580820888513196	0.023598196675119754	0.029961491499953037	0.03914248145017376	0.05865502019348173	0.026862026862026864	0.021226636611251997	0.052972668357283745	0.06992580069503146	0.07147553301399455	0.08652672114210576	0.040199117122194046	0.047243354935662625	0.05755142293603832	0.06403212172442942	0.0692918192918193	0.044261294261294264	0.06438433361510285	0.042359350051657745	0.052315206161360005	0.026533295764064994	0.06424344885883347	0.026932469240161547	0.018526345449422374	0.01763407532638302	0.03806236498544191	0.03606649760495914	0.025922795153564385	0.04048088663473279	0.049427068657837886	0.03566732412886259
Stat5b(24g)	0.03544132149901381	0.0666913214990138	0.009738658777120315	0.06921844181459566	0.0	0.060650887573964495	0.029770710059171597	0.060897435897435896	0.04314595660749507	0.05128205128205128	0.036057692307692304	0.034208579881656806	0.020894970414201183	0.009122287968441814	0.008321005917159764	0.05830867850098619	0.04376232741617357	0.032482741617357	0.023730276134122288	0.006780078895463511	0.032975838264299805	0.059664694280078895	0.0	0.034023668639053255	0.028168145956607497	0.0019723865877712033	0.06317800788954635	0.008074457593688363	0.022990631163708086	0.0	0.03377712031558185	0.008259368836291914	0.041789940828402365	0.06145216962524655	0.044070512820512824	0.0	0.04912475345167653	0.0	0.048570019723865876	0.07550542406311637	0.04370069033530572	0.06656804733727811	0.0	0.004314595660749507	0.0	0.041605029585798814	0.07723126232741617	0.017073471400394478	0.007088264299802761
Supt20(109g)	0.07568807339449542	0.09399598284566528	0.03508224309212312	0.03401009717170621	0.04642798979425655	0.08647738993539981	0.06769447912708322	0.06373161066174475	0.0652787579393084	0.036588675967645624	0.07882308235166387	0.03391509690027686	0.04604798870853917	0.06225232072091635	0.0822023777210792	0.07479235654959014	0.0730009228597796	0.0685901959719885	0.04307583735953531	0.022854351012431464	0.05526301503718582	0.025595787416535475	0.022582921665490474	0.05648444709842028	0.040266543618696055	0.040904402584007384	0.08130666087617393	0.04718799196569133	0.05685087671679062	0.037823679496227135	0.037701536290103685	0.054557298735139245	0.043401552575864505	0.0804245154986157	0.04686227674936214	0.04861299603713153	0.04674013354323869	0.038963682753379296	0.05496444275555073	0.06047445849845285	0.04298083708810597	0.04500298572281635	0.056240160686173386	0.04048368709624885	0.049495141414689754	0.02818793767982194	0.039004397155420444	0.0434558384452527	0.022257206449161283
Suz12(22g)	0.10052447552447552	0.04397525551371705	0.039537385691231844	0.08505917159763314	0.08109198493813878	0.04552178590640129	0.03671328671328671	0.10334857450242066	0.13098440021516944	0.21745562130177515	0.07033351264120495	0.03906670252824099	0.025753093060785368	0.05580957504034427	0.06683700914470145	0.1303119956966111	0.1312533620225928	0.05332167832167832	0.04155459924690694	0.0221221086605702	0.0422270037654653	0.0685852608929532	0.06522323830016137	0.06979558902635825	0.07026627218934911	0.0820333512641205	0.09084185045723507	0.10476062399139323	0.1596960731576116	0.11518289402904787	0.05883539537385691	0.036309844002151696	0.05500268961807423	0.08969876277568585	0.11424152770306617	0.07295589026358257	0.0	0.06475255513717053	0.0	0.051506186121570735	0.05580957504034427	0.048480365788058095	0.0	0.0	0.4059978483055406	0.07860408821947283	0.16238569123184507	0.10361753630984401	0.11477945131791285
Taf1(533g)	0.04476447927883922	0.024553992695138603	0.03319937386902317	0.04468121718085638	0.03192546376988577	0.03465923598698891	0.04803112892303252	0.03868357072282603	0.03207811094952097	0.030496131087847066	0.02574464069629317	0.03424015009380863	0.03912208443886897	0.05172519067020438	0.04167823084694206	0.0464574752711569	0.044331516369328465	0.04040709615107075	0.03153135650610034	0.02970236575374402	0.03865026588363289	0.029655183898220413	0.03709048924808775	0.03264984402233644	0.026954716520310402	0.038925030806976256	0.05692629639086559	0.04044317639352998	0.04870832731995959	0.03957169976797629	0.03951896710592049	0.025747416099559266	0.030981826659413614	0.05578560564850073	0.03764556990130666	0.031772816590250566	0.03194489159274843	0.015250840947189627	0.037234810217924665	0.03657148883732807	0.03733472473550407	0.03849484330073159	0.032197453289963034	0.0379813936965041	0.04021281792244413	0.030837505689576696	0.03374057750591161	0.038383827170087814	0.03208366175605316
Taf7(11g)	0.022458310919849383	0.050161377084454006	0.0	0.0	0.0	0.0	0.0	0.04706831629908553	0.0114308768154922	0.0	0.12264658418504572	0.08162990855298548	0.0	0.0	0.027434104357181282	0.043168370091447014	0.07329209252286176	0.0	0.0849919311457773	0.0	0.08781603012372244	0.06468531468531469	0.04343733189887036	0.0	0.0	0.05244755244755245	0.07746100053792361	0.04437869822485207	0.04034427111350188	0.0	0.0	0.0	0.0	0.020710059171597635	0.0	0.06979558902635825	0.0626681011296396	0.0	0.05984400215169446	0.092926304464766	0.0	0.08041958041958042	0.0	0.0	0.07114039806347498	0.05325443786982249	0.0	0.0	0.06347498655190963
Tbl1xr1(16g)	0.08163831360946745	0.17492603550295857	0.10207100591715976	0.11732618343195267	0.06231508875739645	0.08589127218934911	0.2764423076923077	0.1391457100591716	0.061852810650887574	0.07877218934911243	0.10465976331360946	0.14681952662721892	0.11714127218934911	0.13738905325443787	0.11862056213017752	0.14783653846153846	0.06166789940828402	0.14302884615384615	0.046320266272189346	0.11529215976331361	0.06166789940828402	0.06222263313609468	0.06166789940828402	0.08903476331360946	0.06157544378698225	0.06157544378698225	0.16309171597633135	0.11945266272189349	0.039663461538461536	0.11094674556213018	0.12046967455621302	0.16364644970414202	0.04927884615384615	0.19628328402366865	0.0617603550295858	0.0952292899408284	0.08321005917159763	0.05575073964497041	0.11899038461538461	0.0020340236686390532	0.1086353550295858	0.11519970414201183	0.06129807692307692	0.0621301775147929	0.15708210059171598	0.14968565088757396	0.06832470414201183	0.1346153846153846	0.10586168639053255
Tbp(19g)	0.03192151977577079	0.08797882279663656	0.016583618810339457	0.0	0.0	0.0	0.0	0.057692307692307696	0.006540018685767673	0.02359078168794768	0.0	0.0	0.02865151043288695	0.0004671441918405481	0.04757085020242915	0.005527872936779819	0.007707879165369044	0.0	0.021877919651199004	0.07489878542510121	0.05940516972905637	0.006384303955154157	0.014014325755216444	0.0	0.0	0.0007785736530675802	0.0	0.0	0.027172220492058547	0.051697290563687326	0.005138586110246029	0.0	0.005138586110246029	0.04554655870445344	0.0	0.05652444721270632	0.0	0.043132980379943946	0.0	0.0	0.06765805045157272	0.0	0.04165369043911554	0.0	0.0	0.0	0.0	0.0	0.0
Tbr1(8g)	0.0	0.0	0.029770710059171597	0.03938609467455621	0.0	0.0	0.0669378698224852	0.0	0.0	0.0	0.019785502958579882	0.05362426035502959	0.0	0.0	0.08062130177514792	0.0	0.0	0.0	0.11464497041420119	0.0	0.051960059171597635	0.02385355029585799	0.0	0.0	0.0	0.0	0.0	0.008690828402366863	0.0	0.0	0.08746301775147929	0.0	0.10244082840236686	0.0	0.08524408284023668	0.0	0.0	0.0	0.02459319526627219	0.0	0.0	0.0	0.022928994082840236	0.06360946745562131	0.0	0.09837278106508876	0.10373520710059171	0.0	0.0
Tbx6(14g)	0.018174133558748945	0.0	0.06625105663567202	0.0	0.0	0.0	0.0827345731191885	0.05621301775147929	0.02187235841081995	0.0	0.059699915469146235	0.0	0.09330092983939138	0.045118343195266274	0.024091293322062553	0.022189349112426034	0.0	0.0	0.0	0.0	0.0	0.06561707523245985	0.040046491969568894	0.08706677937447169	0.12383770076077769	0.04606931530008453	0.05547337278106509	0.03951817413355875	0.03265004226542688	0.018385460693153	0.15437447168216398	0.04976754015215554	0.0	0.049873203719357564	0.05209213863060017	0.0	0.05917159763313609	0.0474429416737109	0.08801775147928995	0.0	0.0	0.008770076077768385	0.0668850380388842	0.0	0.0	0.0	0.091927303465765	0.05526204564666103	0.015426880811496195
Tcf12(30g)	0.18693293885601578	0.15700197238658778	0.0247534516765286	0.05512820512820513	0.07061143984220908	0.09028599605522683	0.2027120315581854	0.07214003944773176	0.10093688362919132	0.07919132149901381	0.10108481262327416	0.12731755424063115	0.14886587771203155	0.10897435897435898	0.09615384615384616	0.20350098619329388	0.15779092702169625	0.033579881656804735	0.04886587771203156	0.03560157790927022	0.05315581854043393	0.03422090729783037	0.04087771203155818	0.06597633136094674	0.01903353057199211	0.05059171597633136	0.13303747534516766	0.12988165680473374	0.15922090729783037	0.03170611439842209	0.041568047337278105	0.08402366863905325	0.0495069033530572	0.13540433925049308	0.10828402366863905	0.06449704142011835	0.06740631163708087	0.009566074950690335	0.06060157790927022	0.046351084812623275	0.0247534516765286	0.06070019723865878	0.034911242603550295	0.02529585798816568	0.07263313609467456	0.13096646942800788	0.06277120315581854	0.10019723865877712	0.07751479289940828
Tcf3(40g)	0.08872041420118343	0.06227810650887574	0.04652366863905325	0.05562130177514793	0.03258136094674556	0.06715976331360947	0.027958579881656804	0.026516272189349113	0.0547707100591716	0.06405325443786983	0.07877218934911243	0.014053254437869823	0.011131656804733728	0.06575443786982249	0.017159763313609466	0.04545118343195266	0.04075443786982248	0.042270710059171594	0.015347633136094675	0.038646449704142015	0.10669378698224852	0.0	0.0012943786982248522	0.047744082840236686	0.030436390532544377	0.04785502958579882	0.036908284023668636	0.0021079881656804736	0.07814349112426036	0.009763313609467455	0.0194896449704142	0.04400887573964497	0.07522189349112426	0.06409023668639054	0.0	0.014423076923076924	0.041752958579881656	0.005510355029585799	0.06664201183431953	0.07999260355029586	0.020414201183431954	0.010650887573964497	0.05673076923076923	0.016420118343195265	0.014534023668639054	0.10617603550295858	0.024223372781065088	0.03709319526627219	0.05321745562130178
Tcf7l1(4g)	0.0	0.1908284023668639	0.0	0.048446745562130175	0.0	0.0	0.0	0.20894970414201183	0.053994082840236685	0.0	0.0	0.0	0.0	0.05103550295857988	0.0	0.0	0.0	0.0	0.0	0.0	0.0	0.14718934911242604	0.0	0.0	0.0	0.0	0.0	0.0	0.0	0.0	0.0	0.0	0.0	0.0	0.08210059171597633	0.0	0.0	0.0	0.0	0.028846153846153848	0.0	0.0	0.0	0.11982248520710059	0.20710059171597633	0.0	0.0	0.0	0.0
Tead2(14g)	0.0	0.0	0.03201606086221471	0.015321217244294168	0.0	0.0	0.05758664412510566	0.008875739644970414	0.05378275570583263	0.051669484361792056	0.0	0.09647083685545224	0.06424344885883347	0.0268385460693153	0.0	0.036770921386306	0.0	0.03265004226542688	0.005388841927303466	0.013947590870667794	0.0	0.0	0.02937447168216399	0.0	0.0	0.0	0.0	0.054945054945054944	0.0	0.0	0.0	0.01658918005071851	0.0	0.029902789518174135	0.0	0.0	0.0	0.0	0.0	0.0	0.0338123415046492	0.0	0.0	0.009721048182586645	0.0	0.0	0.009932375316990701	0.05019019442096365	0.0
Tead3(6g)	0.03599605522682446	0.0	0.0	0.0	0.0	0.0653353057199211	0.0	0.0	0.0631163708086785	0.0	0.0	0.0	0.0	0.0	0.08012820512820513	0.263560157790927	0.0	0.0	0.0	0.0	0.0	0.16346153846153846	0.0	0.0	0.0	0.0	0.0	0.10330374753451677	0.126232741617357	0.05004930966469428	0.08801775147928995	0.14102564102564102	0.0	0.14546351084812623	0.15064102564102563	0.12179487179487179	0.0	0.0	0.0	0.1269723865877712	0.14250493096646943	0.0	0.1205621301775148	0.08703155818540434	0.0	0.0	0.0	0.0	0.0
Tef(33g)	0.03514434283665053	0.025865160480545095	0.05258203335126412	0.012596377980993365	0.050519992827685135	0.10166756320602474	0.0032275416890801506	0.035547785547785545	0.08189887036040883	0.05531647839340147	0.023937600860677782	0.0342926304464766	0.046530392684238836	0.014882553344091805	0.029496144880760265	0.033575398960014345	0.049892415277030665	0.06307154384077461	0.06302671687287072	0.0	0.0	0.0283306437152591	0.04993724224493455	0.09037116729424421	0.019230769230769232	0.007979200286892595	0.00013448090371167293	0.06607495069033531	0.02505827505827506	0.022503137887753273	0.08337816030123722	0.023265196342119418	0.07674376905146135	0.03805809575040344	0.0362650170342478	0.0	0.03142370450062758	0.0056930249237941545	0.032230589922897616	0.03218576295499372	0.11843284920207997	0.0004034427111350188	0.04675452752375829	0.051506186121570735	0.0	0.015823919670073516	0.02008248162094316	0.007665411511565357	0.02066523220369374
Tfam(9g)	0.036653517422748194	0.0621301775147929	0.0	0.0782380013149244	0.0	0.0	0.0	0.024490466798159107	0.08662064431295201	0.030407626561472716	0.0	0.0	0.0	0.0	0.0	0.03106508875739645	0.0631163708086785	0.0	0.0	0.0	0.0	0.0	0.0	0.06591058514135437	0.0	0.0	0.0	0.09434582511505589	0.0	0.057692307692307696	0.040105193951347796	0.0	0.0	0.0	0.0	0.081689677843524	0.01051939513477975	0.0	0.058842866535174225	0.0	0.0	0.0014792899408284023	0.06377383300460224	0.04783037475345168	0.0	0.0	0.08234714003944774	0.10650887573964497	0.16880341880341881
Tfdp2(36g)	0.0426939513477975	0.09631821170282709	0.02806541748849441	0.06677350427350427	0.046761998685075606	0.07581360946745562	0.055637738330046024	0.14583333333333334	0.07038954635108481	0.047172912557527945	0.024161735700197237	0.042611768573307035	0.09126397107166338	0.06726660092044708	0.06829388560157791	0.09220907297830375	0.06032215647600263	0.05711702827087443	0.05526791584483892	0.023668639053254437	0.08066239316239317	0.03365384615384615	0.04031065088757396	0.016231097961867193	0.010848126232741617	0.029750164365548983	0.03952991452991453	0.018039119000657463	0.1402449046679816	0.012080867850098619	0.04376232741617357	0.026134122287968443	0.014464168310322156	0.06143162393162393	0.10765943458251151	0.054692636423405654	0.11600098619329388	0.04400887573964497	0.05962360289283366	0.07412886259040105	0.04696745562130177	0.08579881656804733	0.03418803418803419	0.027490138067061146	0.028229783037475344	0.12347961867192636	0.06155489809335963	0.03225673898750822	0.0
Tfeb(52g)	0.0	0.0145368684569868	0.011891215293582157	0.06619822485207101	0.028931497496586255	0.04031065088757396	0.02719617660446063	0.04861743286299499	0.02119367319071461	0.0312926718252162	0.009757624032771962	0.03974169321802458	0.0324021392808375	0.02671256258534365	0.004580109239872554	0.004807692307692308	0.04765020482476104	0.017808375056895767	0.017154073736913973	0.022075557578516158	0.022616067364588075	0.06781975421028676	0.0046939007737824305	0.05211652253072371	0.013711879836140192	0.02244538006372326	0.027736686390532544	0.034165908056440604	0.0031577150659990896	0.03618570778334092	0.020653163404642693	0.04119253527537551	0.018178197542102866	0.024891898042785618	0.0064007737824305876	0.018747155211652253	0.014792899408284023	0.043468365953573056	0.044634729176149295	0.03968479745106964	0.05260013654984069	0.009217114246700046	0.007993855257168867	0.023327264451524807	0.024266044606281293	0.006457669549385526	0.0196290395994538	0.08047906235776059	0.026172052799271733
Tgif1(13g)	0.0	0.06690942193900774	0.06918525261720528	0.0	0.0	0.0	0.0	0.0	0.0	0.02639963586709149	0.0	0.0	0.0	0.0	0.029016841147018663	0.0	0.044492489758761945	0.0	0.0	0.0	0.0	0.0	0.0	0.02674101046882112	0.0	0.0	0.0	0.0	0.055530268548020026	0.0	0.0	0.05325443786982249	0.0	0.0	0.02708238507055075	0.0	0.06417842512517069	0.07794720072826582	0.0	0.035616750113791534	0.0	0.0	0.0	0.0	0.0	0.04164770141101502	0.0	0.04904415111515703	0.0
Thap11(8g)	0.16642011834319526	0.0	0.01238905325443787	0.0	0.12074704142011834	0.0	0.0	0.03883136094674556	0.03328402366863906	0.0	0.11612426035502958	0.0	0.055103550295857985	0.0	0.029031065088757396	0.17048816568047337	0.10428994082840237	0.0	0.0	0.0	0.015347633136094675	0.09707840236686391	0.0	0.12370562130177515	0.10373520710059171	0.0	0.11630917159763314	0.07137573964497042	0.06638313609467456	0.0	0.2217085798816568	0.09966715976331361	0.05676775147928994	0.11741863905325443	0.0	0.0	0.0930103550295858	0.0	0.0	0.10392011834319527	0.0	0.0	0.09504437869822485	0.0	0.0	0.0	0.0	0.07137573964497042	0.07137573964497042
Thrb(74g)	0.09693347193347193	0.029485846793539102	0.059891252198944506	0.09589397089397089	0.03162482008635855	0.06087078202462818	0.09623380777226931	0.0441388133695826	0.08837757876219415	0.04351911082680313	0.09627378858148089	0.023508715816408125	0.08280025587717896	0.08565888373580681	0.04823684631376939	0.06358947705101552	0.07502398848552695	0.07100591715976332	0.06538861346553654	0.001359347513193667	0.07836238605469374	0.06025107948184871	0.04179993603070526	0.06037102190948345	0.0274468255237486	0.028706221013913322	0.08114105229489844	0.05865184711338557	0.029845674076443306	0.06580841196225812	0.024188389573004957	0.03446345754038062	0.03734207580361427	0.1337358068127299	0.0930953142491604	0.05461378538301615	0.10209099632176555	0.10079162002238926	0.08355989125219894	0.10137134175595713	0.017531584839277147	0.013433551895090356	0.035343035343035345	0.019290740444586597	0.0491364145210299	0.06526867103790181	0.06484887254118023	0.025527746681592835	0.04817687509995202
Trim28(10g)	0.14807692307692308	0.08106508875739644	0.0	0.02559171597633136	0.1378698224852071	0.06937869822485207	0.042011834319526625	0.1338757396449704	0.09763313609467456	0.12011834319526628	0.06612426035502958	0.04881656804733728	0.07633136094674556	0.042011834319526625	0.000591715976331361	0.09201183431952663	0.04127218934911243	0.13875739644970414	0.0	0.009467455621301775	0.09674556213017751	0.06479289940828402	0.17011834319526628	0.03520710059171597	0.0	0.09911242603550297	0.08742603550295858	0.03298816568047337	0.0900887573964497	0.03816568047337278	0.1554733727810651	0.012869822485207101	0.11420118343195267	0.0	0.08254437869822485	0.08609467455621302	0.17544378698224852	0.07958579881656805	0.1257396449704142	0.0779585798816568	0.1294378698224852	0.026627218934911243	0.08150887573964496	0.14896449704142012	0.09452662721893491	0.08905325443786982	0.004142011834319527	0.004585798816568047	0.08062130177514792
Trp53(55g)	0.009897794513179129	0.04674556213017751	0.042361484669176976	0.023749327595481443	0.01336740182894029	0.01941904249596557	0.01724045185583647	0.0027703066164604627	0.020817643894566973	0.10766541151156536	0.02977407208176439	0.04437869822485207	0.0150080688542227	0.03458848843464228	0.06441635287789134	0.025013448090371166	0.029827864443249058	0.017267348036578804	0.002232383001613771	0.004384077461000538	0.015465303926842389	0.051479289940828406	0.005997848305540613	0.029047875201721356	0.0030392684238838086	0.048843464228079614	0.059064012910166754	0.010435718128025821	0.029827864443249058	0.004249596557288865	0.026062399139322217	0.024152770306616462	0.01646046261430877	0.01272189349112426	0.06070467993544917	0.020441097364174286	0.008230231307154385	0.0073426573426573424	0.01963421194190425	0.02385691231845078	0.00457235072619688	0.010919849381387844	0.03698224852071006	0.0033082302313071545	0.0321947283485745	0.03692845615922539	0.059386767079074775	0.0092522861753631	0.04577729962345347
Trp63(10g)	0.0	0.06804733727810651	0.0	0.0	0.0	0.05251479289940828	0.0	0.0	0.0	0.06227810650887574	0.0	0.0	0.0	0.0	0.0	0.0	0.04186390532544379	0.07514792899408285	0.0	0.0	0.0	0.0	0.0	0.0	0.0	0.03106508875739645	0.0650887573964497	0.0	0.08461538461538462	0.0	0.007692307692307693	0.0	0.060650887573964495	0.0	0.03905325443786982	0.0	0.0	0.47958579881656804	0.0613905325443787	0.0	0.0	0.0	0.0	0.0	0.0242603550295858	0.0	0.0	0.03742603550295858	0.0
Ubtf(294g)	0.03589039165962243	0.03255947349353943	0.03793825222396651	0.03445135450629956	0.018828241355713884	0.029807189147848488	0.041244012397858555	0.03448154409692871	0.03601115002213903	0.04683411826268969	0.04752344724872198	0.02135410377168619	0.031110373143340177	0.041037716861892684	0.037158354466046775	0.049505897033369564	0.0414603711307008	0.028931691019603106	0.016785412389807994	0.033052570140482226	0.031049993962081874	0.030370728172925975	0.04041883025399509	0.024644769150263656	0.019482349152678824	0.048504608944169386	0.036559594251901945	0.03218210361067504	0.025490077687879885	0.023507627903232298	0.02544982490037435	0.023009499657851307	0.015935072253753572	0.03892444551785211	0.03818480054743791	0.04469568892645816	0.022521434609346698	0.02637563901300165	0.02598820593326088	0.02339693273759208	0.03502495672825343	0.05952380952380952	0.02574668920822767	0.024428410417421408	0.032086503240349395	0.026828482872438917	0.018224449543130863	0.03285130620295455	0.021152839834158516
Uqcrb(17g)	0.018186564566655065	0.03254437869822485	0.0	0.0	0.0	0.0	0.0	0.0	0.0	0.0	0.030542986425339366	0.0748346675948486	0.016968325791855202	0.0	0.023059519665854507	0.042377305951966586	0.0	0.0	0.0	0.0	0.0	0.0	0.0	0.0	0.0	0.06369648451096414	0.0	0.022102332057083188	0.0	0.0	0.03863557257222416	0.0	0.024886877828054297	0.0	0.005917159763313609	0.0	0.0	0.027149321266968326	0.040462930734423946	0.022711451444483118	0.0	0.04820744865993735	0.030281935259310826	0.0	0.05464671075530804	0.027410372432996866	0.0	0.0	0.0
Usf1(75g)	0.0698422090729783	0.06747534516765286	0.06566074950690336	0.08374753451676528	0.2690532544378698	0.08611439842209073	0.08891518737672584	0.06250493096646943	0.06788954635108481	0.022564102564102566	0.07536489151873767	0.023037475345167653	0.07069033530571991	0.06717948717948719	0.0417948717948718	0.051597633136094674	0.04477317554240631	0.06406311637080868	0.03690335305719921	0.054792899408284024	0.03145956607495069	0.021005917159763313	0.020512820512820513	0.01792899408284024	0.03834319526627219	0.024615384615384615	0.06362919132149901	0.04571992110453649	0.06800788954635109	0.04055226824457594	0.026370808678500987	0.024497041420118344	0.05528599605522683	0.10642998027613412	0.0536094674556213	0.03674556213017752	0.06481262327416173	0.01883629191321499	0.04753451676528599	0.06284023668639054	0.02952662721893491	0.044418145956607494	0.06832347140039448	0.0452465483234714	0.018954635108481263	0.04552268244575937	0.06297830374753452	0.053629191321499015	0.018126232741617357
Usf2(24g)	0.03729043392504931	0.04474852071005917	0.0631163708086785	0.07260848126232741	0.067430966469428	0.07451923076923077	0.07427268244575937	0.09991370808678501	0.19927268244575938	0.029277613412228797	0.0326060157790927	0.0	0.06823224852071005	0.08727810650887574	0.07143737672583826	0.10607741617357001	0.07156065088757396	0.034886587771203154	0.0	0.03944773175542406	0.3131163708086785	0.02687376725838264	0.06767751479289941	0.07673816568047337	0.13023915187376725	0.02453155818540434	0.035318047337278106	0.0666913214990138	0.03266765285996055	0.03106508875739645	0.08690828402366864	0.035133136094674555	0.036242603550295856	0.059479783037475344	0.029709072978303747	0.0	0.0323594674556213	0.03155818540433925	0.04376232741617357	0.09985207100591716	0.06132889546351085	0.0	0.052083333333333336	0.03587278106508876	0.0	0.07587524654832348	0.3094181459566075	0.06595167652859961	0.0632396449704142
Utp18(16g)	0.059726331360946745	0.00610207100591716	0.033099112426035505	0.04437869822485207	0.0	0.03217455621301775	0.08200813609467456	0.10928254437869822	0.16540310650887574	0.07045118343195267	0.1450628698224852	0.05778476331360947	0.1777921597633136	0.06629068047337278	0.0	0.05935650887573964	0.0	0.18028846153846154	0.0	0.042991863905325445	0.09023668639053255	0.10697115384615384	0.10308801775147929	0.04770710059171598	0.048261834319526624	0.0	0.09439718934911243	0.12490754437869822	0.06703032544378698	0.08126849112426035	0.06629068047337278	0.05159023668639053	0.14672707100591717	0.08912721893491124	0.06129807692307692	0.0796042899408284	0.0613905325443787	0.0799741124260355	0.05269970414201183	0.08154585798816567	0.11889792899408284	0.004530325443786982	0.060743343195266274	0.04252958579881657	0.05112795857988166	0.0	0.0	0.04715236686390532	0.05732248520710059
Vezf1(5g)	0.0	0.0	0.15650887573964498	0.049112426035502955	0.0	0.0	0.05650887573964497	0.12988165680473374	0.0	0.0	0.0	0.0	0.0	0.05207100591715976	0.0	0.0	0.0	0.0	0.0	0.0	0.0	0.0	0.0	0.13313609467455623	0.0	0.0	0.0	0.033136094674556214	0.06390532544378698	0.0	0.0	0.0	0.0	0.0	0.0	0.0	0.0	0.0	0.0	0.022781065088757397	0.0	0.0	0.13047337278106508	0.0	0.0	0.00621301775147929	0.0	0.0	0.0
Vps4b(4g)	0.0	0.20821005917159763	0.0	0.0	0.0	0.1235207100591716	0.16642011834319526	0.1752958579881657	0.0	0.0	0.1937869822485207	0.0	0.0	0.0	0.0	0.08505917159763314	0.09171597633136094	0.0	0.0	0.0	0.0	0.0	0.0	0.0	0.0	0.0	0.0	0.19489644970414202	0.0	0.0	0.11612426035502958	0.0	0.0	0.1275887573964497	0.0	0.0	0.10835798816568047	0.0	0.01849112426035503	0.0	0.0	0.0	0.16124260355029585	0.0	0.0	0.0	0.0	0.0	0.0
Xbp1(88g)	0.07776358257127487	0.046463152232383	0.042815357719203875	0.031502151694459385	0.05352339967724583	0.03358660570199032	0.041605029585798814	0.02834185045723507	0.025837143625605165	0.0638952393760086	0.00895979020979021	0.03874731038192577	0.059222027972027975	0.04258001613770845	0.015162721893491124	0.035284427111350186	0.051775147928994084	0.06544176976869284	0.04397525551371705	0.03829343733189887	0.022138918773534157	0.021634615384615384	0.13195938676707908	0.009497713824636902	0.05179195804195804	0.046227810650887574	0.07103953738569123	0.018356643356643356	0.022609601936525014	0.034141339429800965	0.01370024206562668	0.018255782678859602	0.029081495427649273	0.027887977407208175	0.040831764389456696	0.05878496503496503	0.06453402366863906	0.021163932221624528	0.03997444862829478	0.04742132867132867	0.037234400215169446	0.020222565895642818	0.015549354491662185	0.031350860677783754	0.032073695535233995	0.02000403442711135	0.02134884346422808	0.030981038192576655	0.0685852608929532
Xrcc4(114g)	0.04297726564933042	0.03747534516765286	0.045416796428942176	0.037514273850306236	0.04750596906467352	0.0366578428319319	0.03655403301152289	0.018620886535866292	0.024602927436935533	0.022474826118550815	0.05089276445551749	0.0456244160697602	0.04480691373403924	0.046312156129969896	0.06241565452091768	0.01746600228381605	0.0342442645074224	0.022332087615488425	0.016194331983805668	0.02766531713900135	0.02846984324717118	0.028962939894113984	0.039434755527872935	0.026199003425724073	0.015143257552164434	0.045092390740164016	0.06852745769749818	0.02273435066957334	0.04933561714938233	0.020242914979757085	0.046986919962628465	0.027548531091041214	0.02160541887262535	0.0706555590158829	0.050477525173881446	0.024421260251219764	0.04744108792691789	0.020450534620575108	0.018088861206270113	0.047012872417730715	0.1609181978615177	0.042523097685041006	0.03439997923803592	0.011042769646008513	0.015947783660334267	0.02433042665836188	0.029105678397176375	0.02678293366552476	0.02174815737568774
Yy1(355g)	0.027798149845820484	0.03821151762646887	0.03026085507125594	0.045153762813567797	0.022093507792316027	0.03372781065088758	0.033756979748312356	0.02908575714642887	0.03407367280606717	0.028831569297441455	0.0412992749395783	0.03467372281023419	0.036319693307775645	0.03411950995916326	0.0302233519459955	0.02578964913742812	0.019797483123593633	0.025652137678139845	0.018143178598216517	0.032990249187432284	0.03520710059171597	0.020851737644803733	0.027752312692724393	0.03159846653887824	0.03169430785898825	0.01734727893991166	0.03342361863488624	0.02074756229685807	0.042486873906158844	0.03895741311775981	0.02434369530794233	0.022843570297524794	0.022122676889740813	0.03842820235019585	0.03895741311775981	0.02201433452787732	0.027998166513876155	0.036053004417034754	0.03236936411367614	0.025814651220935077	0.030619218268189016	0.03342361863488624	0.03164430369197433	0.02751062588549046	0.031031752646053838	0.028548212351029254	0.023214434536211352	0.026885573797816486	0.019722476873072756
Zbtb17(168g)	0.03675331079177233	0.004208932093547478	0.031549380107072415	0.014792899408284023	0.02172266835728374	0.025658636235559314	0.028309030712876868	0.02762221752606368	0.02477810650887574	0.011165116934347704	0.027014652014652016	0.02453155818540434	0.01807727528881375	0.02694420963651733	0.009703437588052973	0.017364046210200056	0.03360101437024514	0.0307569033530572	0.026829740772048465	0.026248591152437308	0.016518737672583828	0.029612214708368556	0.013348830656522963	0.03718477035784728	0.04005529726683573	0.029339250493096648	0.031073894054663286	0.02714673147365455	0.019265990419836572	0.027877571146801915	0.018808114961961116	0.02417934629473091	0.02522717666948436	0.0265919977458439	0.029339250493096648	0.044801352493660185	0.03213052972668357	0.027895181741335588	0.02960340941110172	0.03413813750352212	0.025984432234432236	0.030334249084249084	0.03168145956607495	0.03234185686108763	0.025015849535080303	0.025464919695688926	0.03234185686108763	0.026125316990701607	0.012362637362637362
Zbtb49(20g)	0.041346153846153845	0.015680473372781067	0.03994082840236687	0.020192307692307693	0.0	0.0	0.01826923076923077	0.02551775147928994	0.04792899408284024	0.07877218934911243	0.0	0.0	0.022041420118343195	0.0	0.03809171597633136	0.03927514792899408	0.05983727810650888	0.0	0.0	0.0	0.0375	0.051775147928994084	0.038017751479289943	0.05784023668639053	0.0	0.028032544378698225	0.049112426035502955	0.0	0.04630177514792899	0.08306213017751479	0.07862426035502959	0.0	0.010059171597633136	0.03173076923076923	0.06863905325443787	0.08106508875739644	0.0507396449704142	0.032914201183431954	0.0352810650887574	0.0	0.0	0.0727810650887574	0.038017751479289943	0.0	0.046449704142011834	0.0	0.0	0.07100591715976332	0.045710059171597636
Zbtb7a(33g)	0.021203155818540435	0.030751299982069213	0.05128205128205128	0.03832705755782679	0.012954993724224493	0.0720817643894567	0.008427469965931505	0.024027254796485566	0.06257844719383181	0.0	0.023220369374215528	0.01416532185762955	0.05710955710955711	0.023041061502599963	0.050071723148646226	0.05984400215169446	0.03971669356284741	0.014254975793437331	0.05710955710955711	0.03048233817464587	0.03187197417966649	0.027658239196700737	0.02564102564102564	0.034382284382284384	0.040389098081405776	0.025909987448448985	0.014254975793437331	0.04527523758292989	0.10296754527523758	0.0	0.020889367043213196	0.03657880580957504	0.05347857270934194	0.004482696790389098	0.03317195624887932	0.025282409897794515	0.004213734982965752	0.010310202617894925	0.053164783934014706	0.04213734982965752	0.0	0.018648018648018648	0.03931325085171239	0.017527344450421374	0.0	0.019768692845615922	0.08032992648377264	0.013986013986013986	0.03989600143446297
Zbtb7b(30g)	0.06651873767258383	0.015039447731755425	0.033382642998027616	0.08752465483234714	0.0	0.04028599605522683	0.038806706114398425	0.05463510848126233	0.05340236686390532	0.06489151873767258	0.0373767258382643	0.0	0.019674556213017752	0.004240631163708087	0.04270216962524655	0.04684418145956608	0.024013806706114398	0.0	0.0	0.03999013806706114	0.05369822485207101	0.026824457593688362	0.0	0.011291913214990137	0.010897435897435897	0.0	0.053994082840236685	0.0	0.004881656804733727	0.01913214990138067	0.013264299802761342	0.02470414201183432	0.02021696252465483	0.05685404339250493	0.05562130177514793	0.034911242603550295	0.04837278106508876	0.01987179487179487	0.015581854043392506	0.03875739644970414	0.096301775147929	0.0	0.017061143984220907	0.021844181459566073	0.027958579881656804	0.029783037475345168	0.06257396449704142	0.02485207100591716	0.0
Zeb1(12g)	0.2718195266272189	0.08444280078895464	0.2802021696252465	0.2411242603550296	0.20044378698224852	0.2665187376725838	0.39571005917159763	0.27268244575936884	0.3306213017751479	0.21042899408284024	0.30337771203155817	0.16333826429980275	0.20426528599605523	0.4367603550295858	0.3869575936883629	0.40088757396449703	0.4135848126232742	0.34677021696252464	0.09294871794871795	0.16691321499013806	0.16876232741617356	0.28500986193293887	0.10083826429980276	0.11834319526627218	0.09048323471400395	0.10342702169625247	0.46388067061143984	0.19440335305719922	0.3710552268244576	0.08838757396449703	0.1201923076923077	0.08123767258382643	0.09874260355029586	0.5784023668639053	0.29289940828402367	0.0621301775147929	0.36230276134122286	0.1327662721893491	0.11661735700197239	0.47485207100591714	0.07125246548323472	0.0019723865877712033	0.0670611439842209	0.04351577909270217	0.28032544378698226	0.08777120315581854	0.22941321499013806	0.2560404339250493	0.14681952662721892
Zfp110(68g)	0.04655412460842325	0.014553602506091194	0.04544465715280195	0.02273320570831883	0.04268186564566655	0.028237034458753914	0.06548033414549252	0.056234772015315	0.052471284371736863	0.037460842325095715	0.044705012182387746	0.029564044552732337	0.014662373825269753	0.022798468499825964	0.010463800904977375	0.04570570831883049	0.016946571528019493	0.0344805081796032	0.018164810302819353	0.009093282283327533	0.025300208840932824	0.08127392969021928	0.03265315001740341	0.02695353289244692	0.025321963104768534	0.045009571876087714	0.06067264183780021	0.06067264183780021	0.061455795335885834	0.02223285764009746	0.028715628263139576	0.032413853115210584	0.025822311172989908	0.034611033762617475	0.049773755656108594	0.06332666202575706	0.13322311172989906	0.014814653672119735	0.04751131221719457	0.05910633484162896	0.015532544378698224	0.005982422554820745	0.005590845805777933	0.04281239122868082	0.02406021580229725	0.04426992690567351	0.019861642882004874	0.03173947093630351	0.04685868430212321
Zfp119a(12g)	0.01824457593688363	0.09566074950690336	0.057692307692307696	0.07753944773175542	0.0	0.04955621301775148	0.10922090729783038	0.040680473372781065	0.009492110453648915	0.0	0.0	0.0	0.0	0.1247534516765286	0.12117850098619329	0.0	0.07371794871794872	0.0675542406311637	0.03081854043392505	0.0	0.06866370808678501	0.0	0.04783037475345168	0.05029585798816568	0.0	0.0	0.0654585798816568	0.0	0.08863412228796844	0.0	0.0	0.07149901380670612	0.0	0.04893984220907298	0.0604043392504931	0.0	0.04326923076923077	0.0	0.0	0.125	0.07716962524654833	0.05473372781065089	0.10539940828402367	0.13917652859960553	0.0	0.16346153846153846	0.1343688362919132	0.0	0.057569033530571995
Zfp119b(5g)	0.0	0.0	0.0	0.18431952662721893	0.0	0.0	0.0	0.08757396449704143	0.0	0.0	0.0683431952662722	0.14881656804733728	0.0	0.06094674556213018	0.0	0.0	0.0	0.01242603550295858	0.0	0.0	0.0	0.0	0.0	0.04792899408284024	0.0	0.0	0.0	0.0	0.0	0.059763313609467454	0.14319526627218934	0.0	0.0	0.014201183431952662	0.0	0.0	0.07662721893491124	0.10562130177514793	0.0	0.0	0.0	0.15266272189349112	0.0	0.0	0.0	0.0	0.0	0.02485207100591716	0.0
Zfp143(82g)	0.06346514648578438	0.023506277962187905	0.019483330927983836	0.06880502236975032	0.07881728965218646	0.013981093952951364	0.04053615240294415	0.0565918602973012	0.02761942560254005	0.07199812382739212	0.09370038966661856	0.024354163659979795	0.07046471352287488	0.04475754077067398	0.057511906480011546	0.054715687689421276	0.058486073026410734	0.05702482320681195	0.03644104488382162	0.03166041275797373	0.017354596622889306	0.04632703131765045	0.051666907201616395	0.03856977918891615	0.0650887573964497	0.039165103189493435	0.05700678308558234	0.03245417809207678	0.04131187761581758	0.04340453167845288	0.055870255448116614	0.027817866936065812	0.04255664598066099	0.031678452879203345	0.05045821907923221	0.067181411459085	0.052785394717852506	0.041726800404098714	0.05476980805311012	0.018310723048058884	0.015676865348535143	0.0739464569201905	0.050782941261365275	0.03225573675855102	0.048383605137826524	0.06835401933900996	0.017931880502236975	0.02514792899408284	0.07576850916438159
Zfp148(7g)	0.4651310228233305	0.26267962806424344	0.23879966187658494	0.21153846153846154	0.08558748943364328	0.12299239222316145	0.24091293322062554	0.2677514792899408	0.28465765004226545	0.11306001690617075	0.41314454775993237	0.2772612003381234	0.27197802197802196	0.3776415891800507	0.32861369399830936	0.257396449704142	0.27345731191885037	0.27261200338123415	0.15934065934065933	0.2028740490278952	0.12256973795435334	0.2838123415046492	0.13398140321217245	0.13799661876584954	0.33072696534234997	0.1893491124260355	0.444843617920541	0.14095519864750633	0.13989856297548606	0.09530853761622993	0.16927303465765003	0.1392645815722739	0.13693998309382924	0.3867286559594252	0.2455621301775148	0.10080304311073542	0.25824175824175827	0.16124260355029585	0.02324598478444632	0.27472527472527475	0.0	0.0033812341504649195	0.07544378698224852	0.0	0.15553677092138632	0.02599323753169907	0.3326289095519865	0.2685967878275571	0.0
Zfp160(27g)	0.04793995178610563	0.01616261231645847	0.06738987508218278	0.03101030024106947	0.054843304843304845	0.021915406530791146	0.10979618671926364	0.08256629410475565	0.03177733946964716	0.015998246767477537	0.03900942362480824	0.022518080210387904	0.0472824895901819	0.09922200306815691	0.04969318430856892	0.04076265614727153	0.09325005478851632	0.0	0.022956388341003726	0.025093140477755863	0.024600043830813063	0.0	0.07451238220468989	0.0	0.03457155380232303	0.023997370151216304	0.05084374315143546	0.05632259478413325	0.06437650668419899	0.03851632697786544	0.011231645847030462	0.009259259259259259	0.09385272846811309	0.14666885820731976	0.03418803418803419	0.05226824457593689	0.0	0.0	0.059062020600482136	0.028106508875739646	0.08185404339250493	0.04563883410037256	0.0	0.005698005698005698	0.047337278106508875	0.052980495288187594	0.06465044926583388	0.05829498137190445	0.015559938636861713
Zfp2(7g)	0.07248520710059171	0.0	0.0	0.0	0.0	0.0	0.0	0.0	0.0	0.0	0.0	0.0	0.0	0.0	0.04585798816568047	0.08453085376162299	0.0	0.0	0.0	0.0	0.049239222316145394	0.0	0.0	0.0	0.0	0.0	0.09467455621301775	0.0	0.0	0.0	0.0	0.0	0.0	0.0	0.0	0.0	0.0	0.04606931530008453	0.0	0.0	0.0	0.0	0.0	0.0	0.0	0.0	0.0	0.2311918850380389	0.0
Zfp202(6g)	0.04339250493096647	0.16050295857988164	0.0	0.0	0.0	0.0	0.1804733727810651	0.0	0.0	0.023175542406311637	0.0	0.0	0.0	0.17135108481262326	0.0675542406311637	0.0	0.0	0.0	0.0	0.0	0.0	0.028106508875739646	0.0	0.0	0.045118343195266274	0.0	0.0	0.03994082840236687	0.0	0.0	0.0	0.0	0.040680473372781065	0.05374753451676528	0.0	0.0	0.0	0.0	0.0	0.0	0.0	0.0	0.05374753451676528	0.0	0.0	0.0	0.0	0.0	0.0
Zfp217(13g)	0.0	0.0	0.0	0.02002730996813837	0.0	0.041875284478834776	0.0	0.0	0.0	0.0	0.0	0.0	0.0	0.0	0.094446973145198	0.027651342740100136	0.0	0.03800637232589895	0.0	0.0	0.053937187073281746	0.0	0.0	0.0	0.05541647701411015	0.0	0.0	0.0	0.0	0.0	0.0	0.0	0.0646335912608102	0.0923987255348202	0.0	0.0	0.0	0.0	0.0	0.0	0.0	0.0	0.0	0.0	0.0	0.0	0.0	0.0	0.0
Zfp219(17g)	0.07788026453184824	0.056996171249564916	0.026192133658197007	0.03759136790810999	0.12643578141315698	0.08275321963104769	0.07535676992690567	0.06117298990602158	0.12008353637312913	0.026453184824225547	0.03480682213713888	0.0	0.16324399582318133	0.09380438565958928	0.12478245736164288	0.12495649147232858	0.11425339366515837	0.01522798468499826	0.03498085624782457	0.00217542638357118	0.0	0.0	0.08562478245736165	0.030891054646710756	0.0	0.0853637312913331	0.020536025060911938	0.0	0.047946397493908804	0.07509571876087713	0.10041768186564566	0.05038287504350853	0.023755656108597284	0.21075530804037593	0.04559693699965193	0.17377305951966585	0.12025757048381483	0.05003480682213714	0.032196310476853465	0.1448833971458406	0.008179603202227636	0.0	0.0	0.0	0.04594500522102332	0.0	0.03985381134702402	0.05351548903585103	0.021145144448311868
Zfp239(32g)	0.006934171597633136	0.08029770710059171	0.022004437869822487	0.04770710059171598	0.05024963017751479	0.0	0.018768491124260354	0.01789016272189349	0.0	0.007720044378698225	0.025610207100591715	0.04285318047337278	0.09319526627218935	0.014700443786982249	0.011094674556213017	0.0	0.029585798816568046	0.0	0.057276257396449703	0.05473372781065089	0.023761094674556213	0.006564349112426035	0.01391457100591716	0.009476701183431952	0.013267381656804734	0.08912721893491124	0.08099112426035503	0.021218565088757396	0.0	0.03541050295857988	0.05602810650887574	0.05792344674556213	0.06097448224852071	0.012342825443786983	0.03217455621301775	0.03712093195266272	0.060743343195266274	0.010447485207100591	0.0245469674556213	0.0	0.07193047337278106	0.0	0.010262573964497042	0.07257766272189349	0.011140902366863905	0.059772559171597635	0.03809171597633136	0.0	0.04488720414201183
Zfp24(6g)	0.0	0.05917159763313609	0.29610453648915186	0.0	0.09664694280078895	0.0	0.0	0.0	0.0	0.0	0.0	0.0	0.0	0.0	0.0	0.0	0.0	0.0	0.0	0.0	0.0	0.0	0.0	0.015039447731755425	0.0	0.09245562130177515	0.0	0.0	0.0	0.14497041420118342	0.0	0.09935897435897435	0.15409270216962526	0.08185404339250493	0.0	0.14842209072978305	0.0	0.06360946745562131	0.0	0.0	0.0	0.045118343195266274	0.0	0.0	0.0	0.0	0.0	0.0	0.0
Zfp263(21g)	0.0	0.027895181741335588	0.08255846717385179	0.016342631727247113	0.02282333051563821	0.0998872921949845	0.03486897717666949	0.01725838264299803	0.048887010425471965	0.0725556494787264	0.019864750633981403	0.0	0.006058044519582981	0.0018315018315018315	0.0676246830092984	0.05114116652578191	0.02937447168216399	0.05642434488588335	0.02324598478444632	0.0	0.05755142293603832	0.03036066497604959	0.057128768667230205	0.04494223724992956	0.0	0.015990419836573684	0.03712313327697943	0.009509721048182587	0.05156382079459002	0.03444632290786137	0.1247534516765286	0.0	0.04395604395604396	0.0850239504085658	0.0	0.0541701887855734	0.06107354184277261	0.044801352493660185	0.041631445477599324	0.04719639335023951	0.06403212172442942	0.0283178360101437	0.06473654550577627	0.0616370808678501	0.06741335587489433	0.0	0.0	0.05959425190194421	0.013877148492533109
Zfp266(73g)	0.0643592445489179	0.030477425630218043	0.04362892113155548	0.05550376914971225	0.04358839264002594	0.038339952986949824	0.05491610602253384	0.05246413228499635	0.03528005187646916	0.058543406014428145	0.07021561157493718	0.03122720272351463	0.04291967252978844	0.04646591553862365	0.03661749209694415	0.05710464456512929	0.04760071330145092	0.04978925184404637	0.03224041501175326	0.007031693280376105	0.011408770365566994	0.056780416632892926	0.05145091999675772	0.012057226230039717	0.03937342952095323	0.040285320580367996	0.04212936694496231	0.02699197535867715	0.05244386803923158	0.021216665315716948	0.03288887087622599	0.030781389316689632	0.026262462511145335	0.08460322606792575	0.0641971305827997	0.07276890654129853	0.04658750101321229	0.014853692145578341	0.05406500770041339	0.059779525006079276	0.029484477587744185	0.04571613844532706	0.0323620004863419	0.05475399205641566	0.08342789981356893	0.015887168679581745	0.01967658263759423	0.027701223960444193	0.05572667585312475
Zfp281(32g)	0.02357618343195266	0.0	0.07562869822485208	0.19956545857988164	0.0	0.0040680473372781065	0.012897559171597633	0.04779955621301775	0.03688979289940828	0.047568417159763315	0.025656434911242604	0.04234467455621302	0.03545673076923077	0.007766272189349112	0.03910872781065089	0.07146819526627218	0.07549001479289941	0.04146634615384615	0.11335059171597633	0.09841900887573965	0.020710059171597635	0.06638313609467456	0.07040495562130178	0.0959689349112426	0.05894045857988166	0.05773853550295858	0.02440828402366864	0.0	0.03818417159763313	0.08325628698224852	0.05824704142011834	0.050711908284023666	0.03328402366863906	0.04169748520710059	0.03296042899408284	0.04155880177514793	0.011973002958579882	0.1063701923076923	0.1011926775147929	0.021680843195266274	0.027598002958579882	0.05477995562130177	0.01257396449704142	0.05713757396449704	0.0	0.015486316568047337	0.03762943786982249	0.027921597633136095	0.06961908284023668
Zfp326(6g)	0.0	0.11612426035502958	0.0	0.0	0.0	0.0	0.05226824457593689	0.04363905325443787	0.0	0.0	0.0	0.0	0.0	0.0	0.01775147928994083	0.03895463510848126	0.13190335305719922	0.23915187376725838	0.0	0.0	0.0	0.0	0.128698224852071	0.02440828402366864	0.0	0.0	0.05547337278106509	0.0	0.0	0.0	0.16666666666666666	0.0	0.0	0.11982248520710059	0.0	0.0	0.13658777120315582	0.0	0.0	0.010848126232741617	0.0	0.0	0.0	0.0	0.11415187376725838	0.0	0.14028599605522682	0.0	0.08875739644970414
Zfp329(136g)	0.04394361294813783	0.03467629655412461	0.03602506091193874	0.04791376609815524	0.026670727462582665	0.03984293421510616	0.06429472676644622	0.07609641489731987	0.0563326662025757	0.026692481726418377	0.02684476157326836	0.01664201183431953	0.04133310128785242	0.028878785241907415	0.05380917159763313	0.035448572920292375	0.04031065088757396	0.026518447615732684	0.02743212669683258	0.02321179951270449	0.03409980856247825	0.022004437869822487	0.03691698572920293	0.027301601113818307	0.03354507483466759	0.028508962756700312	0.04891446223459798	0.046010268012530456	0.04083275321963105	0.04416115558649495	0.02767142359902541	0.02902018795683954	0.04008223111729899	0.047652714932126694	0.0359597981204316	0.009343456317438218	0.0485881482770623	0.028987556561085974	0.04686956143404107	0.037156282631395754	0.06621997911590671	0.020177079707622694	0.02625739644970414	0.012443438914027148	0.0048620779672815875	0.017066219979115907	0.03325139227288548	0.033936651583710405	0.0364057605290637
Zfp358(51g)	0.002465483234714004	0.02697528715628263	0.01925977491588351	0.004872955099199443	0.03535793015431025	0.030049889778396566	0.04988977839656573	0.005772131337742198	0.009977955679313146	0.03228332753219631	0.02358162199791159	0.04478477781645202	0.058069381598793365	0.047656340642765985	0.04727926673628031	0.04324747650539506	0.01937579765634064	0.03793943612948138	0.03144216266388212	0.013864717484626986	0.07669103144216266	0.0113702285647987	0.030368952314653672	0.06317438217890707	0.04281239122868082	0.03268940712379626	0.033878640213481845	0.045277874463394825	0.012849518505627103	0.05618401206636501	0.02804849750551108	0.00968789882817032	0.06358046177050702	0.0037417333797424295	0.06471168348996403	0.03155818540433925	0.053167420814479636	0.025234946049425687	0.01885369532428356	0.07590787794407704	0.01882468963916928	0.07094790578953475	0.024712843717368604	0.029034690799396683	0.05258730711219399	0.04104304443670959	0.01653324051514097	0.06566887109873536	0.06453764937927833
Zfp362(50g)	0.016331360946745564	0.009704142011834319	0.03813609467455621	0.008994082840236686	0.040414201183431954	0.04304733727810651	0.03893491124260355	0.06775147928994082	0.047337278106508875	0.04686390532544379	0.028994082840236687	0.012189349112426036	0.007840236686390533	0.008431952662721894	0.0	0.009674556213017752	0.0572189349112426	0.07210059171597633	0.01198224852071006	0.015976331360946745	0.09210059171597633	0.00896449704142012	0.0	0.02816568047337278	0.02893491124260355	0.050236686390532546	0.03355029585798817	0.021863905325443786	0.05541420118343195	0.036952662721893494	0.06023668639053254	0.032248520710059174	0.05346153846153846	0.05544378698224852	0.037662721893491125	0.03393491124260355	0.03	0.0	0.06497041420118344	0.03328402366863906	0.05476331360946746	0.03550295857988166	0.06482248520710059	0.018964497041420118	0.02923076923076923	0.0	0.04718934911242603	0.0221301775147929	0.07603550295857989
Zfp369(92g)	0.04836634936969385	0.03412014406997685	0.11213660921018781	0.012413172112168767	0.05103550295857988	0.0538011319783895	0.04225623874453306	0.037737972729611526	0.056325572420890146	0.010708772832518651	0.022832518651916645	0.031225881142269103	0.02876575765371752	0.02518008747105737	0.03815603293028042	0.05888217134036532	0.0508907898121945	0.019021739130434784	0.03719127862104451	0.023009390275276563	0.05050488808850013	0.029794828916902494	0.023507846668381786	0.02892655003859017	0.024922819655261125	0.0515821970671469	0.04193465397478775	0.0417738615899151	0.042304476459994855	0.018748392076151272	0.03132235657319269	0.029376768716233598	0.05119629534345253	0.07168124517622845	0.0467262670439928	0.04918639053254438	0.0353904039104708	0.004357473630048881	0.04098597890403911	0.07316053511705686	0.027640210959608953	0.022703884744018524	0.04910599434010805	0.0331232312837664	0.01879662979161307	0.02965011577051711	0.03132235657319269	0.0421436840751222	0.01601492153331618
Zfp386(69g)	0.04382128462396021	0.011898636480576279	0.030164651402109596	0.03535288568733385	0.014406997684589657	0.008982934568218848	0.02321842037561101	0.02178200840408198	0.03400222965440357	0.03743246719835348	0.028749678415230254	0.05857130606294486	0.018909184461023926	0.0017579967412743333	0.01959523196981391	0.017301260612297403	0.05584855501243461	0.01766572335134208	0.03170825829688706	0.06020066889632107	0.04868793413943916	0.04757310693765543	0.03162250235828831	0.03340193808421233	0.050917588543006605	0.06667524226052654	0.044335820255552695	0.027763485121344654	0.02188920332733042	0.049888517279821624	0.025662464625675327	0.01438555869993997	0.05263270731498156	0.005960037732612984	0.01612211645656462	0.019359403138667353	0.013420804390704056	0.039833633479118426	0.021267472772489495	0.020195523540005145	0.02221078809707572	0.041977531944087126	0.004780893576880199	0.029628676785867423	0.07119886802161049	0.03505273990223823	0.05068175971186004	0.013506560329302805	0.29969556641797446
Zfp420(2g)	0.0	0.0	0.0	0.0	0.29511834319526625	0.15606508875739644	0.0	0.0	0.0	0.4275147928994083	0.36168639053254437	0.3047337278106509	0.0	0.0	0.0	0.05473372781065089	0.0	0.0	0.0	0.0	0.0	0.0	0.0	0.0	0.0	0.4297337278106509	0.41346153846153844	0.0	0.0	0.0	0.14423076923076922	0.0	0.0	0.0	0.23372781065088757	0.0	0.0	0.0	0.21597633136094674	0.0	0.0	0.0	0.0	0.0	0.0	0.0	0.0	0.1930473372781065	0.2921597633136095
Zfp454(15g)	0.04378698224852071	0.0	0.06203155818540434	0.0	0.06489151873767258	0.0	0.007889546351084813	0.06291913214990139	0.022386587771203156	0.04497041420118343	0.06390532544378698	0.02396449704142012	0.025838264299802762	0.0	0.0	0.03057199211045365	0.0	0.0	0.0	0.0	0.03007889546351085	0.0	0.0	0.03727810650887574	0.010946745562130178	0.026232741617357003	0.11232741617357002	0.0	0.0	0.06291913214990139	0.0	0.0	0.0	0.0	0.027514792899408284	0.013806706114398421	0.03619329388560158	0.0	0.020118343195266272	0.0	0.0	0.09349112426035502	0.048126232741617356	0.06844181459566075	0.0	0.0970414201183432	0.0	0.0641025641025641	0.045463510848126235
Zfp46(5g)	0.0	0.0	0.0	0.1680473372781065	0.0	0.0	0.0	0.11893491124260355	0.0	0.0	0.0	0.0	0.0	0.0	0.0	0.0	0.0	0.0	0.0	0.0	0.0	0.19171597633136095	0.0	0.0	0.0	0.0	0.0	0.008579881656804733	0.0	0.039349112426035504	0.0	0.0	0.0	0.0	0.0	0.04142011834319527	0.0	0.0	0.013609467455621301	0.0	0.0	0.0	0.10650887573964497	0.0	0.0	0.0	0.0	0.0	0.009171597633136094
Zfp467(237g)	0.031320999675430054	0.027519786283174794	0.026458692232791552	0.024567448131226126	0.04367962449754076	0.0439417771452825	0.03077796919082216	0.02313185029835468	0.0386550320824907	0.04827977929243752	0.0400656629965296	0.027987916011285047	0.030291114273587497	0.042849474446358574	0.03585873717324545	0.03359298928919182	0.04812997777944224	0.030403465408333958	0.03361171447831623	0.020934761441090556	0.018825056799740343	0.03311237610166529	0.0259905625046813	0.03026614735475495	0.021259331385913665	0.029454722492697177	0.03842408808328964	0.03285022345392355	0.0538349187326792	0.027788180660624672	0.024561206401517988	0.0406274186702619	0.0226762040296607	0.01870022220557761	0.03427957955708686	0.019105934636606495	0.037313060195241304	0.04552717649114923	0.028861758170424186	0.0312773075674731	0.0490412703168302	0.040190497590692334	0.02860584725239058	0.01466806481412129	0.04361096547075125	0.028562155144433627	0.025291488777369985	0.039272963323596234	0.02069757571218136
Zfp523(215g)	0.030714187422595293	0.01859089032613183	0.029193614971790283	0.01411861841199945	0.03337690931608642	0.010279344984175038	0.01919636713912206	0.02300811889362873	0.02359295445163066	0.014806660244942893	0.027597357919361496	0.027143250309618824	0.035007568460162376	0.033087931746250174	0.023028760148617038	0.019423420943993394	0.01770331636163479	0.020249071143525525	0.03921838447777625	0.03041144901610018	0.028457410210540802	0.01918260630246319	0.02612494839686253	0.012047612494839686	0.022209990367414337	0.002738406495114903	0.028732626943718177	0.02691619650474749	0.02654465391495803	0.018129902298059723	0.04530067428099629	0.016857024907114354	0.022148066602449428	0.02014586486858401	0.014648410623365901	0.025643319113802118	0.014565845603412687	0.02427411586624467	0.02935874501169671	0.010162377872574653	0.016753818632172835	0.013176001100866933	0.023359020228429887	0.024604375946057522	0.03987890463740196	0.08118893628732626	0.020902710884821797	0.025904775010320628	0.021164166781340307
Zfp560(18g)	0.04561143984220907	0.057610124917817224	0.0	0.05826758711374096	0.05087113740959895	0.03533859303090072	0.04421433267587114	0.019888231426692965	0.07684089414858646	0.05259697567389875	0.0	0.04396778435239974	0.04446088099934254	0.020956607495069033	0.030736357659434582	0.06763642340565418	0.0	0.11045364891518737	0.17094017094017094	0.0883464825772518	0.10075608152531229	0.05777449046679816	0.0	0.050131492439184744	0.04076265614727153	0.04988494411571335	0.04807692307692308	0.05440499671268902	0.01643655489809336	0.06870479947403024	0.06599276791584484	0.010355029585798817	0.05358316896778435	0.04807692307692308	0.04865220249835635	0.10190664036817883	0.09171597633136094	0.06697896120973044	0.04610453648915187	0.1220414201183432	0.1487508218277449	0.10067389875082183	0.06993754109138725	0.10412557527942143	0.05391190006574622	0.035831689677843524	0.0023011176857330702	0.1338757396449704	0.081689677843524
Zfp568(6g)	0.03722879684418146	0.0	0.0	0.0	0.0	0.0	0.0	0.0	0.0	0.0	0.0	0.0	0.0	0.04437869822485207	0.0	0.0	0.0	0.0	0.0	0.0	0.0	0.0	0.0	0.0	0.0	0.0	0.0	0.10848126232741617	0.0	0.0	0.022189349112426034	0.14127218934911243	0.0	0.0	0.0	0.0	0.0	0.0	0.0	0.0	0.0	0.0	0.0	0.0	0.0	0.0	0.0	0.0	0.0
Zfp57(4g)	0.0	0.0	0.0	0.0	0.13424556213017752	0.17270710059171598	0.0	0.0	0.0	0.27514792899408286	0.0	0.09171597633136094	0.20451183431952663	0.0	0.22892011834319526	0.0	0.0070266272189349116	0.0	0.0	0.0	0.1900887573964497	0.0	0.0	0.0	0.0	0.20192307692307693	0.0	0.0	0.1900887573964497	0.0	0.0	0.0	0.0	0.0	0.0	0.0	0.03106508875739645	0.0	0.0	0.26072485207100593	0.0	0.0	0.14940828402366865	0.0	0.07729289940828403	0.0	0.0	0.0	0.0
Zfp583(20g)	0.013683431952662722	0.0	0.07899408284023669	0.02566568047337278	0.2707840236686391	0.0026627218934911242	0.04105029585798817	0.0992603550295858	0.02522189349112426	0.02603550295857988	0.048668639053254435	0.027071005917159763	0.0	0.04940828402366864	0.05710059171597633	0.09156804733727811	0.10162721893491124	0.05140532544378698	0.00022189349112426034	0.04519230769230769	0.009097633136094675	0.0	0.0746301775147929	0.0356508875739645	0.0	0.006434911242603551	0.08646449704142012	0.11264792899408284	0.08927514792899409	0.059985207100591714	0.0	0.036686390532544376	0.0264792899408284	0.0	0.04460059171597633	0.05665680473372781	0.03128698224852071	0.04482248520710059	0.032692307692307694	0.040902366863905325	0.0	0.09792899408284024	0.0812130177514793	0.034689349112426035	0.047559171597633135	0.011094674556213017	0.04149408284023669	0.011612426035502959	0.0617603550295858
Zfp595(19g)	0.0	0.05535658673310495	0.02545935845530987	0.029663656181874807	0.0	0.0509965742759265	0.06882591093117409	0.021800062285892246	0.012067891622547493	0.04990657116163189	0.017128620367486764	0.036281532232949235	0.07824665213329181	0.04866085331672376	0.03379009654313298	0.06773590781687948	0.0071628776082217375	0.0	0.06968234194954842	0.0	0.07318592338835254	0.0	0.03137651821862348	0.03978511367175335	0.0	0.020554344440984116	0.0	0.0	0.06493304266583619	0.061585175957645594	0.10160386172531921	0.0	0.057692307692307696	0.1463718467767051	0.028807225163500465	0.06360946745562131	0.06882591093117409	0.0	0.0	0.07092805979445656	0.0	0.02802865151043289	0.04484584241669262	0.0	0.0	0.00708502024291498	0.0	0.0	0.05504515727187792
Zfp597(41g)	0.02846731130033194	0.03434839082118632	0.01933900995814692	0.030596045605426468	0.0062418819454466735	0.025905614085726655	0.018076201472073894	0.016632991773704718	0.010210708615961898	0.02146774426324145	0.05736758551017463	0.029116755664598065	0.02081829989897532	0.0	0.029080675422138838	0.027637465723769662	0.0	0.0031750613364121805	0.055924375811805455	0.0	0.027962187905902727	0.04344061192091211	0.02287487371915139	0.04228604416221677	0.028214749603117335	0.027529224996391977	0.013205368740077933	0.02132342329340453	0.04434261798239284	0.016163948621734738	0.048275364410448836	0.023163515658825226	0.0	0.038172896521864626	0.03499783518545244	0.018040121229614663	0.05047625920046183	0.036657526338576996	0.11249819598787704	0.0	0.008551017462837351	0.018545244624043875	0.05837783229903305	0.0	0.02287487371915139	0.04394573531534132	0.033915427911675566	0.022297589839803723	0.0028503391542791167
Zfp606(4g)	0.0	0.0	0.0	0.0	0.0	0.0	0.21893491124260356	0.0654585798816568	0.0	0.0	0.0	0.0	0.0	0.0	0.0	0.058431952662721894	0.0	0.0	0.08801775147928995	0.0	0.0	0.1900887573964497	0.0	0.19785502958579881	0.0	0.11353550295857988	0.0	0.17159763313609466	0.0	0.0	0.0	0.0	0.0	0.0	0.0	0.0	0.0	0.0	0.0	0.11353550295857988	0.0	0.0	0.0	0.0	0.17122781065088757	0.0	0.0	0.0	0.13313609467455623
Zfp607a(6g)	0.0	0.0	0.0	0.0	0.0	0.03648915187376726	0.0	0.0	0.07445759368836292	0.0	0.0	0.0	0.0	0.2470414201183432	0.005177514792899409	0.0009861932938856016	0.0	0.0	0.09442800788954635	0.0	0.08333333333333333	0.0	0.11267258382642999	0.0	0.0	0.04783037475345168	0.1205621301775148	0.0	0.0	0.0	0.0	0.0	0.0	0.0	0.0	0.0	0.0	0.0	0.0	0.0	0.15187376725838264	0.0	0.0	0.0	0.0	0.0	0.0	0.0	0.0
Zfp612(115g)	0.05192950861847183	0.03861589915101621	0.03030614870079753	0.015333161821456135	0.04013377926421405	0.0372395163365063	0.05403910470800103	0.03329045536403396	0.021996398250578853	0.047916130692050425	0.04735014149729869	0.02729611525598148	0.04062258811422691	0.04909956264471314	0.05378183689220478	0.03440957036274762	0.030872137895549268	0.15070748649343968	0.05551839464882943	0.04004373552868536	0.05149215333161822	0.03349626961667095	0.03214561358374068	0.047594545922305116	0.061615641883200414	0.04369693851299202	0.060097761770002575	0.045330589143298176	0.03736815024440442	0.012400308721378955	0.0432467198353486	0.026151273475688193	0.03464111139696424	0.047736043220993056	0.04337535374324672	0.06169282222793929	0.03927193208129663	0.030524826344224338	0.03792127604836635	0.05879855930023154	0.05280421919217906	0.050964754309235916	0.022691021353228712	0.014664265500385902	0.03083354772317983	0.058425520967326984	0.023308464111139696	0.04148443529714433	0.03759969127862105
Zfp64(25g)	0.024437869822485206	0.03195266272189349	0.0470414201183432	0.008284023668639054	0.05905325443786982	0.02301775147928994	0.0	0.00017751479289940828	0.0027810650887573965	0.024201183431952662	0.0	0.07331360946745562	0.012781065088757397	0.051420118343195265	0.01408284023668639	0.10254437869822486	0.030355029585798818	0.0	0.01047337278106509	0.015266272189349112	0.009822485207100592	0.0	0.04331360946745562	0.017278106508875738	0.002485207100591716	0.029289940828402368	0.0385207100591716	0.0	0.009349112426035503	0.03662721893491124	0.0	0.016923076923076923	0.028106508875739646	0.06544378698224852	0.01378698224852071	0.014674556213017751	0.03414201183431953	0.0010059171597633135	0.0	0.0527810650887574	0.0028402366863905324	0.005502958579881657	0.0	0.03514792899408284	0.0572189349112426	0.03840236686390532	0.013313609467455622	0.054615384615384614	0.13130177514792898
Zfp689(16g)	0.07072855029585799	0.11455251479289941	0.0	0.0	0.0	0.034948224852071004	0.0	0.02154215976331361	0.03365384615384615	0.054086538461538464	0.0479844674556213	0.0	0.05149778106508876	0.0	0.08626109467455621	0.0	0.0669378698224852	0.038646449704142015	0.0	0.046875	0.04243713017751479	0.006656804733727811	0.0	0.008413461538461538	0.03596523668639053	0.05279215976331361	0.17104289940828402	0.0	0.0	0.05103550295857988	0.037259615384615384	0.05981878698224852	0.04447115384615385	0.0	0.0	0.0	0.0	0.0	0.0323594674556213	0.015347633136094675	0.062037721893491125	0.029770710059171597	0.026534763313609468	0.0	0.018953402366863905	0.0	0.03152736686390532	0.0	0.06120562130177515
Zfp712(12g)	0.15199704142011836	0.11637080867850098	0.0	0.0	0.022435897435897436	0.006533530571992111	0.0645956607495069	0.06570512820512821	0.0610207100591716	0.10182445759368837	0.09331854043392505	0.1203155818540434	0.01257396449704142	0.0	0.0	0.18108974358974358	0.08049802761341222	0.08123767258382643	0.04474852071005917	0.0	0.0	0.05658284023668639	0.0	0.0	0.0	0.08875739644970414	0.08962031558185404	0.023052268244575937	0.0	0.0	0.0	0.05103550295857988	0.002465483234714004	0.0	0.03118836291913215	0.16531065088757396	0.05645956607495069	0.0	0.02527120315581854	0.0	0.0	0.04031065088757396	0.0	0.048446745562130175	0.0	0.021326429980276135	0.0	0.08370315581854043	0.4381163708086785
Zfp729b(8g)	0.011279585798816568	0.0	0.0	0.017011834319526627	0.0	0.0	0.04881656804733728	0.0	0.1264792899408284	0.0	0.0	0.0867233727810651	0.010724852071005916	0.0	0.014238165680473373	0.05269970414201183	0.0	0.08949704142011834	0.11261094674556213	0.0	0.07322485207100592	0.19138313609467456	0.0	0.053994082840236685	0.07396449704142012	0.03125	0.0	0.11353550295857988	0.1305473372781065	0.0	0.0	0.0	0.0	0.08025147928994082	0.0	0.08542899408284024	0.05436390532544379	0.0650887573964497	0.0	0.0	0.0	0.0	0.0	0.0	0.0	0.0	0.0	0.0	0.0
Zfp74(8g)	0.0	0.0	0.050850591715976334	0.0	0.0	0.0	0.0	0.0	0.0	0.0	0.10410502958579881	0.0	0.0	0.0	0.0	0.017566568047337278	0.0	0.0	0.0	0.0	0.0	0.0	0.0	0.0	0.0	0.0	0.0	0.0	0.0	0.0	0.0	0.0	0.0	0.0	0.0	0.0	0.0	0.0	0.0	0.0	0.0	0.0	0.0	0.0	0.04345414201183432	0.0	0.0	0.0	0.0
Zfp760(4g)	0.017011834319526627	0.0	0.0	0.0	0.0	0.0	0.0	0.0	0.0	0.15902366863905326	0.0	0.0	0.0	0.11982248520710059	0.0	0.0	0.0	0.0	0.0	0.0	0.0	0.0	0.0	0.0	0.0	0.0	0.0	0.0	0.21782544378698224	0.0	0.0	0.0	0.0	0.0	0.22189349112426035	0.0	0.0	0.13424556213017752	0.0	0.0	0.14312130177514792	0.0	0.0	0.0	0.0	0.0	0.0	0.0	0.0
Zfp780b(4g)	0.40162721893491127	0.0	0.2448224852071006	0.19859467455621302	0.1841715976331361	0.15939349112426035	0.3668639053254438	0.0	0.46338757396449703	0.0	0.20525147928994084	0.0	0.20414201183431951	0.22485207100591717	0.04918639053254438	0.22448224852071005	0.12980769230769232	0.0	0.24519230769230768	0.031804733727810654	0.20784023668639054	0.4515532544378698	0.0	0.0	0.1841715976331361	0.10355029585798817	0.0	0.375	0.21967455621301776	0.1945266272189349	0.21227810650887574	0.040680473372781065	0.0	0.2755177514792899	0.0	0.1915680473372781	0.20894970414201183	0.3853550295857988	0.32581360946745563	0.17899408284023668	0.0	0.0	0.0	0.20894970414201183	0.0	0.14090236686390534	0.01849112426035503	0.0	0.17381656804733728
Zfp831(9g)	0.005424063116370809	0.0	0.0	0.020052596975673898	0.0	0.015285996055226824	0.0	0.03533859303090072	0.09697567389875082	0.0	0.09483892176199868	0.05128205128205128	0.005752794214332676	0.0	0.0	0.0836620644312952	0.0	0.0	0.0	0.0	0.0	0.0	0.08645627876397108	0.04142011834319527	0.039612097304405	0.06640368178829717	0.0	0.0	0.0	0.0	0.0	0.0	0.0	0.0	0.0	0.0	0.0	0.0	0.0	0.0	0.04602235371466141	0.0	0.09812623274161736	0.0	0.0	0.0811965811965812	0.0	0.0	0.0
Zfp866(9g)	0.014957264957264958	0.09483892176199868	0.0	0.0	0.0	0.0	0.09631821170282709	0.12787639710716633	0.06377383300460224	0.03155818540433925	0.0	0.08037475345167652	0.030736357659434582	0.0	0.0	0.034023668639053255	0.0	0.018408941485864562	0.0	0.07577251808021039	0.0	0.0	0.0	0.12442472057856674	0.06771860618014464	0.018080210387902695	0.0	0.1027284681130835	0.08152531229454306	0.09253780407626562	0.19395134779750164	0.0	0.03205128205128205	0.032215647600262985	0.0	0.0	0.0	0.03238001314924392	0.0	0.023668639053254437	0.055062458908612756	0.001643655489809336	0.10831689677843524	0.09779750164365549	0.05982905982905983	0.0	0.09040105193951348	0.0	0.0
Zfp868(8g)	0.22152366863905326	0.04400887573964497	0.0	0.016272189349112426	0.0	0.13498520710059173	0.1614275147928994	0.0	0.09171597633136094	0.03476331360946745	0.0	0.08357988165680473	0.2183801775147929	0.07507396449704141	0.0005547337278106509	0.04456360946745562	0.11187130177514792	0.0	0.046227810650887574	0.09578402366863906	0.0	0.0	0.0	0.08357988165680473	0.0	0.11852810650887574	0.06564349112426035	0.09356508875739646	0.09134615384615384	0.04937130177514793	0.0	0.08099112426035503	0.0	0.16568047337278108	0.04974112426035503	0.0	0.0	0.07285502958579881	0.10521449704142012	0.07766272189349112	0.0	0.0	0.03365384615384615	0.0	0.0	0.19822485207100593	0.23132396449704143	0.0	0.0
Zfp93(6g)	0.04215976331360947	0.0	0.0	0.0	0.0	0.0	0.0	0.0	0.1341222879684418	0.15310650887573965	0.0	0.09048323471400395	0.0	0.0	0.0	0.0	0.14768244575936884	0.0	0.09072978303747535	0.0	0.0	0.0628698224852071	0.10305719921104536	0.0	0.0	0.0	0.0	0.0	0.0	0.1279585798816568	0.0	0.0	0.0	0.0	0.0	0.07914201183431953	0.01972386587771203	0.0	0.0	0.0	0.0	0.0	0.0	0.0	0.09245562130177515	0.0	0.0	0.0	0.0
Zfp930(23g)	0.043478260869565216	0.024183174684846924	0.061937226652945716	0.08155389760740932	0.08258296887059428	0.022832518651916645	0.03370208386930795	0.07846668381785439	0.0032158476974530484	0.024697710316439414	0.04489323385644456	0.03678929765886288	0.05872137895549267	0.039104708001029075	0.08097504502186777	0.0	0.10972472343709802	0.009454592230511963	0.02238229997427322	0.029521481862618985	0.06875482377154618	0.018201697967584255	0.04476459994854644	0.07666580910728069	0.03498842294828917	0.0	0.0556984821198868	0.039233341908927195	0.029457164908669925	0.0	0.05280421919217906	0.026691535888860304	0.06348083354772319	0.0	0.03434525340879856	0.0	0.062323128376640086	0.04013377926421405	0.061036789297658864	0.07750192950861848	0.06856187290969899	0.0	0.024633393362490354	0.038525855415487524	0.056727553383071776	0.0	0.0	0.0	0.04238487265243118
Zfp932(7g)	0.0	0.0	0.0	0.05705832628909552	0.0	0.35460693153000844	0.15426880811496196	0.0	0.0	0.0	0.21132713440405748	0.11094674556213018	0.09065934065934066	0.1661031276415892	0.17180896027049875	0.10545224006762469	0.0	0.0	0.05283178360101437	0.06804733727810651	0.0	0.05114116652578191	0.13186813186813187	0.0	0.08579881656804733	0.10164835164835165	0.050084530853761626	0.0	0.06318681318681318	0.09108199492814878	0.0	0.0	0.0948858833474218	0.09087066779374471	0.0	0.0	0.0	0.0	0.0	0.0	0.24936601859678784	0.0	0.0	0.0	0.0	0.08453085376162299	0.0	0.029797125950972104	0.0
Zfp933(13g)	0.09148839326354119	0.0	0.022530723714155668	0.0	0.02787892580791989	0.0	0.11094674556213018	0.04847519344560765	0.0566681838871188	0.08363677742375968	0.059626763768775605	0.032771961766044605	0.07396449704142012	0.04210286754665453	0.057464724624487935	0.1282430587164315	0.0	0.016727355484751936	0.0	0.0	0.0	0.013427401001365498	0.0	0.037209831588529814	0.0	0.0	0.03447883477469276	0.01649977241693218	0.13097405553026856	0.0	0.0036413290851160674	0.0	0.0	0.047223486572599	0.05757851615839781	0.03891670459717797	0.0	0.017068730086481566	0.04904415111515703	0.0	0.0	0.03220300409649522	0.0	0.0	0.06668183887118799	0.0	0.0	0.0	0.011037778789258079
Zfp94(9g)	0.05489809335963182	0.0	0.09237343852728468	0.0	0.18376068376068377	0.03418803418803419	0.07067718606180144	0.0	0.0	0.0	0.1032215647600263	0.03928336620644313	0.05161078238001315	0.001643655489809336	0.0	0.0	0.003780407626561473	0.0	0.04766600920447074	0.0	0.13856015779092704	0.025476660092044707	0.0	0.0	0.0	0.05309007232084155	0.15598290598290598	0.08859303090072321	0.0	0.0	0.06328073635765943	0.0	0.0	0.0	0.02646285338593031	0.036817882971729124	0.0	0.0	0.002465483234714004	0.0	0.10650887573964497	0.0	0.017587113740959896	0.0	0.0	0.0	0.0	0.0	0.07741617357001973
Zfp959(21g)	0.0004930966469428008	0.011834319526627219	0.07163989856297548	0.0	0.025570583262890956	0.09171597633136094	0.01148210763595379	0.08143138912369681	0.06811777965624119	0.06684981684981685	0.07445759368836292	0.0	0.10629754860524092	0.06748379825302903	0.03169907016060862	0.02261200338123415	0.09023668639053255	0.0278247393632009	0.05917159763313609	0.024091293322062553	0.09284305438151592	0.053324880247957174	0.055860805860805864	0.07072414764722457	0.01824457593688363	0.006551141166525782	0.1496196111580727	0.03155818540433925	0.03388278388278388	0.05325443786982249	0.02028740490278952	0.03803888419273035	0.07318963088193857	0.07114680191603269	0.07311918850380389	0.0666384897154128	0.0854466046773739	0.08734854888701042	0.030431107354184278	0.03613693998309383	0.0	0.0741053817976895	0.0	0.0	0.09220907297830375	0.0038743307974077206	0.0	0.08382642998027613	0.05628346012961397
Zfp963(3g)	0.0	0.0	0.0	0.0	0.0	0.0	0.0	0.0	0.15384615384615385	0.0	0.0	0.0	0.0	0.0	0.0	0.0	0.0	0.0	0.0	0.0	0.0	0.0	0.0	0.0	0.0	0.0	0.0	0.0	0.3022682445759369	0.0	0.0	0.0	0.0	0.0	0.0	0.0	0.0	0.0	0.0	0.0	0.0	0.0	0.0	0.0	0.0	0.0	0.0	0.0	0.045364891518737675
Zfp970(13g)	0.02674101046882112	0.0	0.07908511606736458	0.0	0.00978607191624943	0.0	0.043468365953573056	0.07544378698224852	0.0377787892580792	0.0	0.0	0.016044606281292673	0.0	0.11322257624032772	0.006030951297223487	0.0	0.0	0.0	0.09182976786527082	0.026513427401001367	0.0	0.0073964497041420114	0.01217569412835685	0.0	0.0018206645425580337	0.0	0.0	0.0	0.0	0.002162039144287665	0.0	0.029585798816568046	0.0	0.09626763768775604	0.04528903049613109	0.0031861629494765588	0.0	0.0541647701411015	0.0	0.0	0.045402822030040965	0.037892580791989074	0.05757851615839781	0.022189349112426034	0.09069185252617205	0.11322257624032772	0.022644515248065544	0.06861629494765589	0.0
Zfp976(9g)	0.0	0.06591058514135437	0.027613412228796843	0.0	0.0	0.0	0.0	0.0	0.0	0.054076265614727156	0.0	0.0	0.10765943458251151	0.004273504273504274	0.0	0.0	0.03928336620644313	0.0	0.0	0.0	0.0	0.0	0.0	0.034845496383957925	0.0	0.0	0.0	0.0	0.1712689020381328	0.0	0.01232741617357002	0.0	0.025312294543063774	0.0	0.0	0.11308349769888232	0.0	0.029914529914529916	0.0	0.018902038132807365	0.0	0.0	0.034845496383957925	0.0	0.05029585798816568	0.056870479947403026	0.0	0.09845496383957922	0.0
Zfx(52g)	0.06708010923987255	0.01618684569868002	0.05581474738279472	0.056440600819299046	0.06099226217569413	0.05069412835685025	0.02750910332271279	0.031178880291306325	0.03615725989986345	0.035190031861629494	0.025091033227127902	0.05934228493400091	0.02668411470186618	0.04838984979517524	0.015560992262175694	0.00984296768320437	0.07965407373691398	0.02278675466545289	0.018320436959490215	0.007709376422394174	0.018178197542102866	0.040282203004096497	0.03803482020937642	0.020254893035958125	0.028163404642694585	0.0875910332271279	0.05109239872553482	0.01883249886208466	0.04483386436049158	0.02992717341829768	0.027679790623577605	0.00904642694583523	0.03024010013654984	0.050324305871643146	0.04528903049613109	0.059484524351388256	0.05319754210286755	0.025347064178425124	0.05766385980883022	0.07225762403277196	0.07532999544833864	0.0094446973145198	0.08426263086026399	0.031207328174783795	0.06702321347291762	0.02947200728265817	0.05154756486117433	0.018291989076012746	0.019173873463814294
Zic3(14g)	0.08062130177514792	0.0	0.016377852916314453	0.0	0.02356297548605241	0.0	0.1106297548605241	0.045012679628064246	0.008347421808960271	0.056530008453085374	0.0073964497041420114	0.0	0.0	0.0161665257819104	0.0	0.05896027049873204	0.0	0.0	0.0	0.06804733727810651	0.0	0.012468300929839391	0.02356297548605241	0.0	0.0	0.02578191039729501	0.05684699915469146	0.08865173288250211	0.12383770076077769	0.0	0.0	0.0	0.0691039729501268	0.043850380388841925	0.06963229078613695	0.05378275570583263	0.0	0.0	0.0	0.008136094674556213	0.1110524091293322	0.0	0.0	0.10133136094674557	0.0	0.008347421808960271	0.11612426035502958	0.0	0.010249366018596788
Zic4(3g)	0.0	0.0	0.0	0.0	0.0	0.0	0.0	0.0	0.0	0.08678500986193294	0.0	0.0	0.0	0.0	0.0	0.0	0.0	0.0	0.0	0.0	0.08678500986193294	0.0	0.0	0.0	0.0	0.0	0.22928994082840237	0.08530571992110454	0.0	0.0	0.0	0.0	0.0	0.0	0.0	0.0	0.0	0.0	0.07938856015779093	0.0	0.0	0.25493096646942803	0.0	0.0	0.0	0.0	0.0	0.0	0.05226824457593689
Zic5(22g)	0.0770575578267886	0.004908552985476063	0.058162990855298545	0.045118343195266274	0.01506186121570737	0.04888380849919311	0.0	0.05009413663259817	0.06576116191500807	0.0	0.0	0.0	0.011968800430338891	0.01902904787520172	0.004975793437331899	0.0	0.0057154384077461	0.030258203335126414	0.0	0.0	0.02171866594943518	0.04310112963959118	0.0	0.020710059171597635	0.02111350188273265	0.023332436793975255	0.018423883808499193	0.0	0.041218396987627755	0.014725658956428187	0.006724045185583647	0.0	0.025013448090371166	0.038192576654115115	0.014523937600860678	0.011363636363636364	0.05332167832167832	0.007261968800430339	0.04525282409897795	0.0794782140935987	0.021785906401291015	0.007665411511565357	0.03859601936525014	0.0	0.0	0.03543571812802582	0.0	0.011834319526627219	0.0
Zkscan14(13g)	0.0243513882567137	0.050864815657715064	0.0	0.0	0.0	0.0	0.0	0.03709604005461994	0.0	0.0	0.044720072826581705	0.0	0.019230769230769232	0.029358215748748293	0.03482020937642239	0.0	0.0	0.033113336367774235	0.0	0.0	0.0	0.058375056895766955	0.0	0.0	0.0	0.0646335912608102	0.04813381884387802	0.0	0.0	0.0337960855712335	0.0	0.0	0.0	0.0	0.03868912152935822	0.0	0.0	0.015930814747382796	0.0243513882567137	0.05291306326809286	0.06656804733727811	0.0	0.02719617660446063	0.0	0.0	0.0038689121529358215	0.0	0.0	0.0
Zmiz1(151g)	0.049982366080175554	0.034562482855911285	0.04124377914495082	0.04805243152161135	0.049913789725302714	0.08603393549903993	0.07470904032289667	0.049198636310200244	0.03185861514949646	0.029370273129824837	0.03470943218778165	0.04995297621380148	0.03407265174967671	0.045603275990438494	0.0690955758454485	0.029301696774951997	0.050854265449273094	0.04181198322818292	0.03617892550648536	0.034807398409028564	0.0596222422508719	0.07259296994396332	0.02577491281006309	0.018015988087307495	0.03635526470472981	0.03391590579568165	0.05003134919079901	0.0345428896116619	0.04300717112739527	0.04624005642854344	0.03652180728084956	0.024354402601982836	0.021699518006191465	0.052764606763587914	0.02968376503781496	0.03583604373212117	0.03650221403660018	0.030359731964418667	0.033171362514205105	0.06957561032955836	0.01434225479054822	0.059994513891610174	0.035816450487871784	0.020494533484854423	0.03099651240252361	0.03755045260394216	0.026930914220776675	0.025863082409185313	0.035953603197617465
Zscan21(9g)	0.1022353714661407	0.0	0.030243261012491782	0.0	0.0	0.0	0.0	0.08826429980276135	0.0836620644312952	0.04437869822485207	0.14464168310322156	0.0	0.0	0.02827087442472058	0.04980276134122288	0.07593688362919132	0.014957264957264958	0.0626232741617357	0.07905982905982906	0.0	0.1222879684418146	0.0	0.0	0.0	0.0880999342537804	0.0	0.06985535831689678	0.027777777777777776	0.0	0.049145299145299144	0.016272189349112426	0.17094017094017094	0.0	0.037639710716633794	0.14020381328073636	0.0	0.0	0.035831689677843524	0.03550295857988166	0.05440499671268902	0.14842209072978305	0.0	0.03714661406969099	0.0	0.0	0.03270874424720579	0.0	0.12360289283366206	0.0
Zscan26(10g)	0.0017751479289940828	0.08653846153846154	0.05517751479289941	0.0	0.04378698224852071	0.10872781065088757	0.0	0.0	0.0	0.0	0.0	0.0	0.0	0.0	0.0893491124260355	0.0	0.0	0.0	0.0	0.007248520710059172	0.0	0.0	0.0	0.06405325443786983	0.0	0.0	0.07248520710059171	0.0	0.0	0.0	0.038017751479289943	0.09201183431952663	0.0	0.0	0.0	0.0	0.0	0.0	0.0	0.0	0.08062130177514792	0.0	0.0	0.0010355029585798817	0.0	0.0	0.0017751479289940828	0.029437869822485207	0.039349112426035504
[truncated: 309 more columns]
