# Supplementary material for: High-altitude hypoxia aggravated neurological deficits in mice induced by traumatic brain injury via BACH1 mediating astrocytic ferroptosis
Source: Cell Death Discov. 2025 Feb 5;11:46. doi: 10.1038/s41420-025-02337-8 (PMC11794473; doi:10.1038/s41420-025-02337-8)
Supplement: Supplementary file 2 — Astrocytes-LA_TBIvsHA_TBI.diffexpressed [file 41420_2025_2337_MOESM2_ESM.xls]

gene_id	Scores	avg_logFC	p_val	p_val_adj	pct.1	pct.2
Apoe	12.038719	4.443818	2.223810724968781e-33	2.4971170630674443e-29	0.9710144927536232	0.4878048780487805
Clu	10.376211	4.7234426	3.1815299769956433e-25	1.6840214390804911e-21	0.855072463768116	0.17073170731707318
Sparcl1	9.959376	3.3705282	2.2949782241202137e-23	8.590103492881959e-20	0.9057971014492754	0.45121951219512196
Cst3	9.536523	4.032512	1.4770176023786438e-21	4.738694473459941e-18	0.8913043478260869	0.23170731707317074
Plpp3	9.129667	3.6997006	6.871016727345666e-20	1.9288661707841124e-16	0.8188405797101449	0.25609756097560976
Gpr37l1	9.08836	4.7205334	1.0054425873663685e-19	2.5089144030082117e-16	0.7028985507246377	0.08536585365853659
Psap	8.42824	4.7066126	3.509037804525101e-17	7.880597101402473e-14	0.6195652173913043	0.06097560975609756
Atp1b2	7.5855646	3.2459352	3.310428730543803e-14	5.310400602182338e-11	0.6847826086956522	0.21951219512195122
Gja1	7.4045587	3.2313242	1.3158741167987195e-13	1.8469938071916028e-10	0.6630434782608695	0.18292682926829268
Slc6a11	7.34207	3.156395	2.1031529704487547e-13	2.77838878884342e-10	0.7065217391304348	0.23170731707317074
Slc1a2	6.9415317	2.144712	3.878718053511974e-12	4.355412502288596e-09	0.9456521739130435	0.6463414634146342
Calm1	6.8992405	3.4746478	5.228135767083911e-12	5.336976048053203e-09	0.5507246376811594	0.10975609756097561
mt-Cytb	6.6931777	2.1793208	2.183754960468536e-11	2.0434487042584326e-08	0.9528985507246377	0.6463414634146342
Tril	6.626668	30.56817	3.4334882789880324e-11	2.9657415295966625e-08	0.391304347826087	0.0
Cd81	6.4438643	2.7348976	1.164690293656462e-10	9.341648076763152e-08	0.6340579710144928	0.23170731707317074
mt-Co1	6.3182693	2.0296233	2.6450861990175235e-10	1.916236963146308e-07	0.855072463768116	0.5365853658536586
Gm37376	6.2698183	3.4165645	3.614696122454932e-10	2.536838922440402e-07	0.4746376811594203	0.08536585365853659
Itm2b	6.143419	3.0741427	8.076389990326513e-10	5.038321288965356e-07	0.5036231884057971	0.0975609756097561
Gapdh	5.7608604	29.94233	8.368617581738073e-09	4.474819372635087e-06	0.31521739130434784	0.0
Sparc	5.5978813	2.4771523	2.1698711486281015e-08	1.0829103612419977e-05	0.5615942028985508	0.2073170731707317
Mfge8	5.5904937	3.2430131	2.2642468136901196e-08	1.1054446726489718e-05	0.42391304347826086	0.0975609756097561
Itih3	5.5323844	2.5290878	3.1590685102032726e-08	1.5094970340881933e-05	0.5869565217391305	0.2682926829268293
Mt3	5.50623	2.5890825	3.66599382832587e-08	1.6802222325824976e-05	0.4855072463768116	0.14634146341463414
S1pr1	5.4867396	2.8367517	4.0942018687633234e-08	1.8291560837703645e-05	0.44565217391304346	0.0975609756097561
Atp1b1	5.4841833	2.7673967	4.153840959670879e-08	1.8291560837703645e-05	0.4601449275362319	0.13414634146341464
Selenop	5.355008	3.916886	8.555265144071859e-08	3.4933480837375605e-05	0.34782608695652173	0.04878048780487805
Acsl3	5.2751994	1.8582215	1.3261165301771208e-07	5.224899128897856e-05	0.7210144927536232	0.4024390243902439
Agt	5.0812526	2.6241004	3.74954238546815e-07	0.00013157378577006832	0.43478260869565216	0.13414634146341464
Acsl6	5.0779233	2.105656	3.815824374649157e-07	0.00013183966739364734	0.532608695652174	0.2073170731707317
Scd2	5.0168867	1.9881612	5.251552138335052e-07	0.00017344023223930677	0.6521739130434783	0.3170731707317073
Cpe	4.9653883	1.5479398	6.856372607883128e-07	0.00021093207675046478	0.8768115942028986	0.6219512195121951
Idh3b	4.9622974	3.6621263	6.966417743762605e-07	0.00021142136444516295	0.3079710144927536	0.036585365853658534
Eif4a2	4.853499	2.9956663	1.2130207866908052e-06	0.0003363212447839766	0.3442028985507246	0.07317073170731707
Ednrb	4.844718	2.7950747	1.2679160791112622e-06	0.0003472543817643991	0.36231884057971014	0.07317073170731707
Tspan3	4.766133	3.1217086	1.8779531059766397e-06	0.0005081333837834141	0.3007246376811594	0.036585365853658534
Plp1	4.755775	1.9104754	1.976863913789357e-06	0.0005223107032456633	0.5615942028985508	0.2073170731707317
Gm28438	4.7055736	3.428201	2.531534872796481e-06	0.0006460592065143563	0.2898550724637681	0.036585365853658534
Pcdh10	4.6671133	3.4675002	3.0546079085308663e-06	0.0007622264934420687	0.30434782608695654	0.06097560975609756
Fzd2	4.6404686	5.699492	3.4762029321356857e-06	0.0008386927365842086	0.2391304347826087	0.012195121951219513
Ddhd1	4.6362557	1.7007914	3.5477696133003748e-06	0.0008386927365842086	0.6521739130434783	0.3780487804878049
Itm2c	4.630448	2.0524876	3.6487561846402718e-06	0.0008535808999442835	0.4601449275362319	0.15853658536585366
Map1a	4.6023073	3.413148	4.178361095689472e-06	0.0009575268723162668	0.27898550724637683	0.036585365853658534
Gm6145	4.581451	1.7030013	4.6176111469523725e-06	0.0010370231113825637	0.6268115942028986	0.35365853658536583
Cldn10	4.550322	2.8620207	5.356391013952949e-06	0.001179351268542699	0.31521739130434784	0.06097560975609756
mt-Nd4	4.517581	1.5408224	6.2550121209679394e-06	0.0013638355554630873	0.8152173913043478	0.5609756097560976
Atp1a2	4.493225	1.1607136	7.015254803708757e-06	0.0014724167512307595	0.9347826086956522	0.7926829268292683
Scg3	4.352921	2.2300131	1.3433565390833029e-05	0.00271793704096692	0.391304347826087	0.13414634146341464
Gabbr1	4.3441367	1.8283982	1.3982453136050234e-05	0.002803731540441216	0.4782608695652174	0.1951219512195122
Serpine2	4.2645836	1.9156723	2.002754925684702e-05	0.0038116839085616133	0.4384057971014493	0.14634146341463414
Syt11	4.2146907	1.8804774	2.5012062280459883e-05	0.004628396182090131	0.4384057971014493	0.17073170731707318
Fjx1	4.2115397	3.997995	2.5363579136332157e-05	0.004631018375965427	0.213768115942029	0.012195121951219513
Akap11	4.199615	2.5194333	2.673693076017347e-05	0.0048036639280958065	0.2898550724637681	0.06097560975609756
Hnrnpa2b1	4.1673517	1.3895524	3.081585963989284e-05	0.005372600009251923	0.7608695652173914	0.5
Slc4a4	4.164562	1.5090673	3.119508608050692e-05	0.005372600009251923	0.7463768115942029	0.43902439024390244
Prdx6	4.1637635	1.9261477	3.130444313565943e-05	0.005372600009251923	0.41304347826086957	0.15853658536585366
Ctsb	4.0981927	2.2090611	4.1638845062159365e-05	0.006585388608492782	0.322463768115942	0.08536585365853659
Atp1a3	4.0962534	2.8464398	4.198904336593676e-05	0.0065943352161692845	0.2608695652173913	0.04878048780487805
Rps27	4.074871	3.052359	4.603984886652049e-05	0.007081937848248748	0.2427536231884058	0.036585365853658534
Nnat	4.027474	2.752067	5.637932761234613e-05	0.008441112930120462	0.2753623188405797	0.06097560975609756
Btbd17	4.006378	3.3040352	6.165688564267878e-05	0.008933486050085676	0.2318840579710145	0.036585365853658534
Nrxn3	3.9982097	1.746043	6.382336546047162e-05	0.008986521972329487	0.463768115942029	0.2073170731707317
Tecr	3.9609551	2.0434716	7.465058750617602e-05	0.009979183894129173	0.35144927536231885	0.12195121951219512
Lrrc4b	3.9380932	3.1171265	8.213169027779963e-05	0.010914281066620261	0.22826086956521738	0.036585365853658534
Slc22a17	3.920635	1.7315791	8.831594587656866e-05	0.011554241329748272	0.39855072463768115	0.15853658536585366
Gprc5b	3.9187608	2.3603156	8.900542123281018e-05	0.011554241329748272	0.2826086956521739	0.07317073170731707
Abhd3	3.9102228	2.0415406	9.22110624693967e-05	0.011833577376786919	0.3079710144927536	0.08536585365853659
Cox6a1	3.893293	28.644793	9.889262843186765e-05	0.012407433795099908	0.16304347826086957	0.0
Ncan	3.8913183	2.6359363	9.970102427271035e-05	0.012439364461758494	0.2608695652173913	0.06097560975609756
Slc3a2	3.8830183	2.5545487	0.00010316779389996629	0.012800786272958248	0.2644927536231884	0.06097560975609756
Id2	3.8750489	1.8090247	0.00010660329169403021	0.013137352616007108	0.38768115942028986	0.15853658536585366
Crot	3.8660593	3.1720438	0.00011060807192360186	0.01342722205005541	0.23550724637681159	0.04878048780487805
Pla2g7	3.8511674	1.663008	0.00011755607067802968	0.014042948060038246	0.4601449275362319	0.21951219512195122
Mat2a	3.8299394	1.5877144	0.0001281748502123997	0.015230427439524193	0.4746376811594203	0.24390243902439024
Srebf1	3.8140051	1.6747087	0.00013673260183046963	0.01616179353636151	0.427536231884058	0.1951219512195122
Slc25a4	3.8053868	2.9046075	0.00014158278057722662	0.01647495381452516	0.2210144927536232	0.036585365853658534
Mt1	3.8021262	1.2750826	0.00014345966469125353	0.016607304895031812	0.6920289855072463	0.4634146341463415
Msmo1	3.7985835	1.9185178	0.0001455254482722359	0.01676005393486089	0.29347826086956524	0.07317073170731707
Cmtm5	3.7947443	28.41705	0.00014779569519230204	0.016934672054228158	0.15579710144927536	0.0
Slc39a12	3.7735069	1.4540263	0.00016096877973967687	0.01798525798703315	0.5217391304347826	0.2682926829268293
Saraf	3.7666311	3.048879	0.00016546516118577973	0.01830550044290759	0.21739130434782608	0.036585365853658534
Hnrnph1	3.745806	1.835718	0.00017981548495600106	0.019508677106965563	0.36594202898550726	0.15853658536585366
Nkain4	3.731214	2.405557	0.0001905593043818201	0.020476463434482853	0.2536231884057971	0.06097560975609756
Vdac1	3.7194808	5.6044416	0.00019963276647536835	0.021248116917079726	0.17028985507246377	0.012195121951219513
AI464131	3.7112722	4.8550673	0.00020622017465487665	0.021842707621808958	0.17028985507246377	0.012195121951219513
mt-Nd5	3.710116	1.3788487	0.00020716433891910713	0.021842707621808958	0.6485507246376812	0.4024390243902439
Camk2n1	3.703346	1.5145304	0.00021277443527197948	0.022329384426813623	0.4891304347826087	0.2682926829268293
B230323A14Rik	3.6947062	28.53529	0.00022014120783566448	0.022707393829833885	0.14855072463768115	0.0
Rps29	3.6947062	28.407112	0.00022014120783566448	0.022707393829833885	0.14855072463768115	0.0
Serinc1	3.6926599	1.706313	0.00022192076607105947	0.022757518559013028	0.37681159420289856	0.14634146341463414
Enpp2	3.6897602	3.7862122	0.00022446543107796236	0.022913839323403996	0.17391304347826086	0.012195121951219513
Ppia	3.6819134	3.3365889	0.00023149011700334613	0.023208951105630125	0.19202898550724637	0.024390243902439025
Timp3	3.678877	1.924249	0.00023426302774408282	0.023382573675896055	0.3333333333333333	0.12195121951219512
Hes5	3.6773002	2.2780378	0.00023571552300230032	0.023423447856573718	0.2391304347826087	0.04878048780487805
Slc7a11	3.6588	2.104051	0.0002533991716207711	0.024742776505475118	0.2898550724637681	0.0975609756097561
Grn	3.6315558	3.0005896	0.0002817177786351528	0.027270766692190782	0.19202898550724637	0.024390243902439025
Mlc1	3.6048827	1.4872881	0.0003122939796276787	0.029592819385984848	0.4384057971014493	0.1951219512195122
Paqr6	3.5961254	4.4217215	0.00032299218588082655	0.03042746214265467	0.16304347826086957	0.012195121951219513
Rpl37	3.5930412	28.33951	0.0003268409159206822	0.03049442642512052	0.14130434782608695	0.0
Aplp1	3.5745025	1.464749	0.00035089440562029807	0.03229666623533055	0.39492753623188404	0.15853658536585366
Tmed10	3.5705729	3.1712294	0.0003562012160892486	0.032459329547666026	0.18478260869565216	0.024390243902439025
Rpl18a	3.5415509	28.212105	0.0003977821916994832	0.035170836461366116	0.13768115942028986	0.0
Aldoa	3.5242553	2.0702648	0.0004246747143016604	0.03711029079294432	0.2717391304347826	0.08536585365853659
Asrgl1	3.5199406	1.5774426	0.0004316434813401346	0.03757305931758427	0.39855072463768115	0.18292682926829268
Lrig1	3.5182974	1.9029915	0.00043432516373051114	0.03766051940949737	0.30434782608695654	0.10975609756097561
Clptm1	3.5152938	3.6316721	0.0004392677468138119	0.03794259637670995	0.17753623188405798	0.024390243902439025
Slc20a2	3.5111883	2.7050283	0.0004461083795195767	0.03809392390589602	0.213768115942029	0.04878048780487805
Rtn3	3.5060124	1.3467666	0.00045487400316626805	0.038695304405712304	0.4782608695652174	0.25609756097560976
Aqp4	3.493014	1.6456771	0.00047760118151669867	0.03987348451487739	0.39855072463768115	0.2073170731707317
Itfg1	3.4816387	2.8711843	0.0004983555903900926	0.04129915073424612	0.21014492753623187	0.04878048780487805
Thoc1	3.4766383	2.8268287	0.0005077424719030992	0.04192235453676398	0.1956521739130435	0.036585365853658534
Psma7	3.4744806	4.1669784	0.0005118434499647249	0.04195248247922551	0.15579710144927536	0.012195121951219513
Eef1a1	3.4691455	3.0931542	0.0005221165143284619	0.042506392167066566	0.15942028985507245	0.012195121951219513
Qk	3.4690065	1.2794799	0.0005223868660660064	0.042506392167066566	0.6594202898550725	0.4024390243902439
Ccdc88a	3.467171	1.2727387	0.0005259672167680794	0.04264321932916075	0.5579710144927537	0.32926829268292684
Olfm1	3.4535031	2.1728175	0.0005533557019279145	0.044383079835346805	0.23550724637681159	0.06097560975609756
AW047730	3.4460497	4.877403	0.0005688457308697955	0.04546312250488921	0.15217391304347827	0.012195121951219513
Fth1	3.4414153	1.3475783	0.0005786797299651675	0.04592222394190011	0.5072463768115942	0.2682926829268293
Ldhb	3.4326634	1.5881532	0.000597683476265227	0.04693278150337227	0.32971014492753625	0.12195121951219512
Kcnk1	3.4283843	3.038975	0.0006071852906736286	0.04733550435216391	0.19202898550724637	0.036585365853658534
Calr	3.426576	1.9932501	0.0006112430431083594	0.04733550435216391	0.2536231884057971	0.07317073170731707
Sirpa	3.421888	1.9100248	0.0006218789865071673	0.04799367106177994	0.2717391304347826	0.08536585365853659
Rpl41	3.4163773	1.9465909	0.0006346026390082178	0.04880789748920054	0.2536231884057971	0.07317073170731707
Gstm5	3.4140112	3.0717273	0.0006401394716475382	0.048898817191361944	0.17391304347826086	0.024390243902439025
Dbi	3.40335	2.0045524	0.0006656495176026636	0.050333861502763026	0.2753623188405797	0.0975609756097561
Dmxl1	3.4022818	1.9403887	0.0006682570231896629	0.05036146384830016	0.286231884057971	0.10975609756097561
Paqr7	3.3869555	2.361189	0.0007067286590071075	0.05270692023287463	0.1956521739130435	0.036585365853658534
Slco1c1	3.3861651	1.4682672	0.0007087670277998102	0.05270692023287463	0.427536231884058	0.21951219512195122
Atp5j	3.3841875	28.042063	0.0007138921497328117	0.05291283794950325	0.12681159420289856	0.0
Pcsk1n	3.3758607	1.9919939	0.0007358517339374798	0.05415765441389621	0.25	0.07317073170731707
Hspa8	3.3739574	2.9371467	0.0007409583414473845	0.05420339554470801	0.18840579710144928	0.036585365853658534
Cds2	3.3556933	1.8509064	0.0007916632861553408	0.056984532309220015	0.2644927536231884	0.08536585365853659
Ndufa12	3.3320491	4.546833	0.0008620904117837995	0.06098987346736676	0.14492753623188406	0.012195121951219513
Chchd10	3.3306875	28.2789	0.0008663179996477868	0.06098987346736676	0.12318840579710146	0.0
Atp5o	3.3306875	28.192478	0.0008663179996477868	0.06098987346736676	0.12318840579710146	0.0
Atp5b	3.3279264	1.7111672	0.0008749500624577269	0.06140508907086135	0.32608695652173914	0.14634146341463414
Ubb	3.3132434	1.4294972	0.0009222067388074526	0.06392258932141287	0.38768115942028986	0.17073170731707318
Rpl37a	3.3110576	2.8304596	0.000929440495617284	0.06422576815560913	0.14855072463768115	0.012195121951219513
Rpl5	3.305674	3.8097467	0.000947482367886796	0.06527165342945296	0.14492753623188406	0.012195121951219513
Slc25a5	3.303925	3.071337	0.0009534134739543134	0.06547938776166963	0.16666666666666666	0.024390243902439025
Gpx4	3.2807887	4.6515117	0.0010351727883857506	0.06991739437706514	0.14130434782608695	0.012195121951219513
Syp	3.278881	2.5806594	0.0010421952564338074	0.07007670978739655	0.17028985507246377	0.024390243902439025
Uqcr10	3.2585685	3.8891299	0.0011197579267991091	0.07462173151351452	0.14130434782608695	0.012195121951219513
Rps2	3.2408366	2.9128582	0.001191795027954797	0.07895378388734169	0.16304347826086957	0.024390243902439025
Ptprz1	3.2390087	1.0133315	0.0011994590348338957	0.0792277970714695	0.7644927536231884	0.573170731707317
Pja2	3.2301102	2.4677432	0.0012374256882156276	0.08149591233415415	0.21014492753623187	0.06097560975609756
Tuba1b	3.2274613	3.5037408	0.0012489394670561502	0.08177458469722164	0.14130434782608695	0.012195121951219513
Gdi1	3.2261157	1.7372108	0.0012548260204360848	0.08192117083416742	0.3007246376811594	0.13414634146341464
Tmem127	3.2219527	27.745935	0.001273202132750299	0.08287992318059773	0.11594202898550725	0.0
Cox8a	3.217502	2.0790267	0.0012931207115301085	0.083933251270356	0.2210144927536232	0.06097560975609756
Scn2a	3.2044737	2.5672417	0.0013530960475065885	0.08707114909714317	0.21014492753623187	0.06097560975609756
Chst10	3.1930654	3.8102105	0.001407710798085788	0.08715040614479798	0.13768115942028986	0.012195121951219513
Gpld1	3.1925907	1.30734	0.0014100263493092779	0.08715040614479798	0.42391304347826086	0.23170731707317074
Sub1	3.1874986	2.9600537	0.0014350919843594248	0.08715040614479798	0.15942028985507245	0.024390243902439025
Tmbim6	3.1773674	1.6197424	0.0014861866004136602	0.08900474312557327	0.2644927536231884	0.08536585365853659
Usmg5	3.1707773	2.6944656	0.0015203169861520744	0.0903261345899558	0.15942028985507245	0.024390243902439025
Atp5h	3.1666546	27.991158	0.0015420333240457784	0.09137462900110843	0.11231884057971014	0.0
Igsf1	3.1610584	3.1614165	0.0015719697107710044	0.09241700461909742	0.15579710144927536	0.024390243902439025
Hepacam	3.1513138	1.2741343	0.0016253776477749568	0.09481228886683113	0.44565217391304346	0.25609756097560976
Ramp1	3.1481242	2.7634418	0.001643218269221476	0.09511184507777296	0.13768115942028986	0.012195121951219513
Hspa5	3.1339936	1.6022884	0.001724446450998686	0.09888095976916098	0.2826086956521739	0.10975609756097561
mt-Nd1	3.1273603	1.0220464	0.0017638353062158951	0.10079443589566559	0.822463768115942	0.6585365853658537
Rpl17	3.1145542	3.0071425	0.0018422310053553565	0.1042544136808461	0.17028985507246377	0.036585365853658534
Dst	3.1144388	1.2506546	0.001842951386200726	0.1042544136808461	0.47101449275362317	0.2926829268292683
Eno1	3.1113756	2.5763474	0.0018621798662378456	0.10479473763450585	0.17391304347826086	0.036585365853658534
Ssr4	3.110691	27.809418	0.0018665016944430645	0.10479473763450585	0.10869565217391304	0.0
Abtb2	3.110691	27.867893	0.0018665016944430645	0.10479473763450585	0.10869565217391304	0.0
Cplx2	3.105593	2.0915122	0.0018989796263440533	0.10557999373093051	0.21014492753623187	0.06097560975609756
1810022K09Rik	3.1054397	4.263614	0.0018999644458569812	0.10557999373093051	0.13043478260869565	0.012195121951219513
Arhgap5	3.1043506	1.1650898	0.0019069723803112164	0.10557999373093051	0.5181159420289855	0.3170731707317073
Atp6ap2	3.1040833	2.5308235	0.0019086952290835243	0.10557999373093051	0.15579710144927536	0.024390243902439025
Timp4	3.0850918	2.5561507	0.002034893889973097	0.11146255361223369	0.15579710144927536	0.024390243902439025
Sec62	3.0746417	2.20949	0.0021075551375826784	0.11460405152501645	0.21739130434782608	0.07317073170731707
Thy1	3.0706694	2.7272513	0.002135794783499402	0.11548174572596945	0.15217391304347827	0.024390243902439025
Tm9sf2	3.0623307	2.0808299	0.0021962066037170525	0.11705705119261657	0.20652173913043478	0.06097560975609756
Metap1d	3.055211	2.4444075	0.0022490215808476204	0.11802106267007295	0.19927536231884058	0.06097560975609756
Ptch1	3.050585	1.1838408	0.0022839594560400095	0.11928642200871287	0.45652173913043476	0.25609756097560976
Eef1a2	3.0479329	3.096617	0.002304214111075824	0.11937306539594916	0.13043478260869565	0.012195121951219513
Mdh1	3.0475852	2.0241632	0.0023068799706938256	0.11937306539594916	0.20652173913043478	0.06097560975609756
Ptgds	3.0418909	1.6991649	0.0023509712217975884	0.1209399778477138	0.2318840579710145	0.07317073170731707
Ralgapa1	3.0415907	1.433603	0.002353315981808306	0.1209399778477138	0.34782608695652173	0.18292682926829268
Cdk17	3.0402267	3.002985	0.002364002097336784	0.12114612152521577	0.16304347826086957	0.036585365853658534
Vps35	3.0359511	3.6751845	0.0023977824887393535	0.12230507202957476	0.14492753623188406	0.024390243902439025
Adam10	3.0354636	2.1188605	0.0024016625151412623	0.12230507202957476	0.2028985507246377	0.06097560975609756
Gabrg1	3.0339494	2.0887785	0.00241374987374774	0.12264252186567139	0.19202898550724637	0.04878048780487805
Dkk3	3.0295115	2.006061	0.002449496272324577	0.1238981695582553	0.18840579710144928	0.04878048780487805
Igfbp5	3.0272648	2.2633402	0.0024677761390252684	0.12454228433759433	0.18478260869565216	0.04878048780487805
Gpm6a	3.0235617	1.1378101	0.002498180294775527	0.12523243986622498	0.5942028985507246	0.35365853658536583
Ptn	3.0163946	1.2828065	0.0025580018755273454	0.12794567064720072	0.42028985507246375	0.2073170731707317
Arhgap32	3.0007648	1.8452965	0.0026930248756749917	0.13213687425237372	0.2210144927536232	0.07317073170731707
Slc24a2	2.9996645	1.9206558	0.0027027717491959484	0.13213687425237372	0.20652173913043478	0.06097560975609756
2310022B05Rik	2.9979892	2.4433074	0.002717673024753255	0.13213687425237372	0.18115942028985507	0.04878048780487805
Actg1	2.996604	27.760195	0.0027300520818016477	0.13213687425237372	0.10144927536231885	0.0
Gpr146	2.996604	27.808226	0.0027300520818016477	0.13213687425237372	0.10144927536231885	0.0
Galnt13	2.996604	27.887577	0.0027300520818016477	0.13213687425237372	0.10144927536231885	0.0
Spcs2	2.996604	27.687456	0.0027300520818016477	0.13213687425237372	0.10144927536231885	0.0
Prdx1	2.992338	3.2521775	0.002768496582606503	0.13313682280980052	0.15942028985507245	0.036585365853658534
Rtn1	2.9908648	1.3663001	0.002781886578890583	0.1334948905741981	0.33695652173913043	0.15853658536585366
Cox6c	2.9881535	1.9035078	0.00280668679039191	0.13439780797147444	0.19202898550724637	0.04878048780487805
Aldoc	2.973944	1.1453972	0.002939986711952982	0.14048132250434056	0.5942028985507246	0.36585365853658536
Hspa4l	2.9717402	2.2713397	0.002961170632773893	0.1408940043873646	0.16666666666666666	0.036585365853658534
Tusc3	2.9663591	2.7533925	0.0030134840860769254	0.14188013753692996	0.14492753623188406	0.024390243902439025
Ndufa4	2.9609046	2.2161107	0.003067368360709707	0.14411497624439037	0.18115942028985507	0.04878048780487805
Htra1	2.9602144	1.1531171	0.0030742497333425866	0.14413674428268852	0.5289855072463768	0.32926829268292684
Cspg5	2.9565105	1.1955537	0.003111416098029507	0.14467118577545893	0.4855072463768116	0.3048780487804878
Xpr1	2.9548507	1.4032726	0.0031282042773498305	0.1448400353480695	0.322463768115942	0.15853658536585366
Apc	2.9542406	1.1446803	0.0031343956353709936	0.1448400353480695	0.4746376811594203	0.2804878048780488
Clstn1	2.9501402	1.4476576	0.003176296153207485	0.14647486449431968	0.2898550724637681	0.12195121951219512
Tmem132a	2.9491975	1.9170896	0.003186003046065752	0.14662142706668987	0.17028985507246377	0.036585365853658534
Calm2	2.9443882	1.5237516	0.003235937624269738	0.1486149021796519	0.2717391304347826	0.10975609756097561
Fgfr3	2.93705	1.1177067	0.0033135063515442676	0.1503444647348097	0.5507246376811594	0.35365853658536583
Gas5	2.932726	1.311723	0.003360004648313761	0.15182894243829065	0.32608695652173914	0.14634146341463414
Nptxr	2.9320273	2.995444	0.0033675705103100653	0.15186525807338042	0.14130434782608695	0.024390243902439025
Jmjd1c	2.9306097	1.4165635	0.0033829741926693895	0.15225417719232295	0.34782608695652173	0.1951219512195122
Rpl4	2.929032	2.8569498	0.0034001938289674578	0.15272310602190234	0.12318840579710146	0.012195121951219513
Smpd1	2.9266744	3.019713	0.0034260732171473495	0.15357834792553926	0.12318840579710146	0.012195121951219513
App	2.9253917	1.3149619	0.0034402298233667814	0.15363468071687	0.32971014492753625	0.15853658536585366
Sqstm1	2.9213784	2.3699255	0.00348486308368283	0.1549763467987109	0.17753623188405798	0.04878048780487805
Lrrc7	2.9180193	1.7914362	0.003522625830808136	0.1561411881421053	0.18840579710144928	0.04878048780487805
Ttc14	2.9098341	1.1696308	0.0036162073314631093	0.15955360363457466	0.463768115942029	0.2804878048780488
S100a1	2.9032915	2.3786354	0.003692629404053501	0.16197084210201862	0.14492753623188406	0.024390243902439025
Gm20388	2.900642	1.8432292	0.003723991892328124	0.1626984939069014	0.2391304347826087	0.0975609756097561
Dennd4c	2.895013	2.1450748	0.0037914260418115864	0.16469602717022166	0.20652173913043478	0.07317073170731707
Cyp2j9	2.8929613	1.2991986	0.0038162846709546964	0.16545583231718256	0.322463768115942	0.14634146341463414
Eif1	2.891869	2.325037	0.003829575770338388	0.1657121631026195	0.17753623188405798	0.04878048780487805
B2m	2.8886056	2.900967	0.003869540607969416	0.1666777171420303	0.13768115942028986	0.024390243902439025
Slc8a1	2.880304	3.0714545	0.003972918926860536	0.16893728552820766	0.11956521739130435	0.012195121951219513
Arhgap12	2.879389	2.3153086	0.003984463308691021	0.16893728552820766	0.18840579710144928	0.06097560975609756
Slc48a1	2.8792	2.687946	0.003986853741648858	0.16893728552820766	0.15579710144927536	0.036585365853658534
Hacd2	2.8775635	1.4204569	0.004007591885887812	0.16949623083478058	0.2898550724637681	0.12195121951219512
Nlgn3	2.869767	4.045091	0.0041077428205914595	0.17275597053341385	0.11594202898550725	0.012195121951219513
Rnf11	2.8625011	3.7018754	0.004203118174086366	0.17626037719046309	0.11594202898550725	0.012195121951219513
Dag1	2.8583906	1.9956253	0.004257958636441401	0.17708376862444627	0.20652173913043478	0.07317073170731707
Omg	2.8530529	2.8500128	0.004330140992606475	0.17975287691673977	0.13768115942028986	0.024390243902439025
Cxcl14	2.852087	1.7463018	0.004343321531433805	0.17996737076188263	0.2318840579710145	0.08536585365853659
Tspan7	2.844433	1.045003	0.004449053476177034	0.18333365682198868	0.5652173913043478	0.4024390243902439
Chst2	2.836549	2.106189	0.004560397161540687	0.18689306469686268	0.2028985507246377	0.07317073170731707
Scarb2	2.8359437	2.180939	0.004569048416770781	0.1869065379669184	0.17391304347826086	0.04878048780487805
Ttyh1	2.8338103	1.0241104	0.00459966247633085	0.18781676344261494	0.7717391304347826	0.5609756097560976
Fam213a	2.831191	1.8754338	0.004637500943439249	0.18840071164813876	0.19202898550724637	0.06097560975609756
Celf4	2.8310788	1.5137005	0.0046391305343940125	0.18840071164813876	0.2210144927536232	0.07317073170731707
Pon2	2.828611	2.4810207	0.004675050353362306	0.18884341647140124	0.13768115942028986	0.024390243902439025
Ankrd46	2.8285966	3.1833935	0.004675257794910459	0.18884341647140124	0.11594202898550725	0.012195121951219513
Hsp90aa1	2.8235722	1.6610426	0.0047491731166422885	0.19114145135045252	0.19927536231884058	0.06097560975609756
Lamp1	2.8175654	1.2242078	0.004838925994011025	0.19302415625843625	0.31521739130434784	0.14634146341463414
Gpr37	2.8043249	2.9649978	0.005042207938083982	0.20077642885370578	0.13405797101449277	0.024390243902439025
Rpl3	2.7998307	2.9151921	0.0051129413116600565	0.2028735617972819	0.13405797101449277	0.024390243902439025
Uqcrh	2.793423	3.4078927	0.0052153435989159905	0.20548453779729003	0.11231884057971014	0.012195121951219513
Clcn3	2.782268	1.8241471	0.005398043301729507	0.2103171865705972	0.22826086956521738	0.0975609756097561
Glg1	2.781937	1.7614061	0.005403554040931275	0.2103171865705972	0.19202898550724637	0.06097560975609756
Pisd	2.7751138	2.5271204	0.005518240802916812	0.21403912254215157	0.13405797101449277	0.024390243902439025
Smpdl3a	2.7730608	2.2245984	0.00555317473804369	0.21435454514752492	0.13768115942028986	0.024390243902439025
Hacd3	2.7723746	1.325903	0.005564894651092606	0.21435454514752492	0.31521739130434784	0.15853658536585366
Rcn2	2.772195	1.5214545	0.0055679664313036375	0.21435454514752492	0.2463768115942029	0.0975609756097561
Rpl26	2.7713213	3.2389517	0.005582931769737003	0.21435454514752492	0.11231884057971014	0.012195121951219513
Pde4b	2.7712798	1.2592155	0.005583640970313566	0.21435454514752492	0.3442028985507246	0.17073170731707318
Zfr	2.7694862	1.2542223	0.005614476827561854	0.21509665517699372	0.3333333333333333	0.17073170731707318
Gm11266	2.7690427	2.018426	0.005622127375050998	0.21509665517699372	0.18478260869565216	0.06097560975609756
2900076A07Rik	2.763445	2.1362224	0.005719475950336634	0.2177084591401019	0.17028985507246377	0.04878048780487805
Hexb	2.7610998	1.6717893	0.005760707622392003	0.2188127119759166	0.19202898550724637	0.06097560975609756
Pfn2	2.752585	2.2630513	0.0059126826620689065	0.22162438626624997	0.16666666666666666	0.04878048780487805
Suclg1	2.7500293	2.5255885	0.005958992969491759	0.22211574197094547	0.16304347826086957	0.04878048780487805
Pcnx	2.7492201	2.785774	0.00597372464825234	0.22211574197094547	0.11231884057971014	0.012195121951219513
Tsn	2.7467637	2.564021	0.006018648527794621	0.22327825042853064	0.11231884057971014	0.012195121951219513
Dnm2	2.7354505	1.8915192	0.006229496261443307	0.2297241823308601	0.17028985507246377	0.04878048780487805
Fez1	2.7313814	2.75402	0.006306942789813829	0.23199154447288614	0.15942028985507245	0.04878048780487805
Zfp280c	2.7309058	1.5910302	0.0063160523128065445	0.23199154447288614	0.2608695652173913	0.12195121951219512
Mras	2.730597	1.9993336	0.0063219710222373465	0.23199154447288614	0.18478260869565216	0.06097560975609756
Ssbp1	2.7277677	2.5970566	0.0063764506808003055	0.2332285494941584	0.13043478260869565	0.024390243902439025
Plcl1	2.72443	1.6193357	0.006441254883144323	0.23521577587911416	0.2463768115942029	0.10975609756097561
Dnajc3	2.7185264	2.8647182	0.006557342216888557	0.2379088853715882	0.14492753623188406	0.036585365853658534
Uqcr11	2.7181907	3.2869782	0.006564001986357692	0.2379088853715882	0.10869565217391304	0.012195121951219513
Vdac2	2.707456	1.8249416	0.006780104072468704	0.24246429499920724	0.17028985507246377	0.04878048780487805
Fam171b	2.7007198	1.3956095	0.006918957775966024	0.24586385084279266	0.2572463768115942	0.10975609756097561
Ppp2r2c	2.6946669	4.812888	0.0070459031437421	0.24887929027431313	0.10507246376811594	0.012195121951219513
Selenok	2.694561	2.1424823	0.007048144474773495	0.24887929027431313	0.14855072463768115	0.036585365853658534
Ttc4	2.6928394	1.4030539	0.007084636699566204	0.24933741929377812	0.2391304347826087	0.0975609756097561
Rpl21	2.692138	4.734297	0.007099558849552872	0.24933741929377812	0.10507246376811594	0.012195121951219513
Zfp207	2.683388	1.2918899	0.007288040135512152	0.2553429100832011	0.27898550724637683	0.13414634146341464
Mobp	2.6693766	3.4142902	0.007599216220528002	0.2632777118668561	0.10507246376811594	0.012195121951219513
Cop1	2.6686797	3.4288747	0.00761500349711079	0.2632777118668561	0.12318840579710146	0.024390243902439025
Tagln3	2.667625	1.6351734	0.0076389464878740465	0.2634847548861498	0.213768115942029	0.08536585365853659
Reps1	2.667162	1.6427219	0.007649481707443658	0.2634847548861498	0.18478260869565216	0.06097560975609756
Sdha	2.6614883	1.7813337	0.007779604120917522	0.2664764295451808	0.21014492753623187	0.08536585365853659
Tmx4	2.643191	2.3222601	0.008212865499721661	0.2773602005906001	0.14492753623188406	0.036585365853658534
Fam214a	2.6417325	1.1842424	0.008248320633163607	0.27786568158098524	0.30434782608695654	0.14634146341463414
Rps15	2.6415575	3.062537	0.008252578573983309	0.27786568158098524	0.10507246376811594	0.012195121951219513
Tmem175	2.6368845	2.5661597	0.00836713248458488	0.27877092817739385	0.14130434782608695	0.036585365853658534
Rps28	2.6302078	4.5918503	0.008533272414576108	0.27877092817739385	0.10144927536231885	0.012195121951219513
Ncstn	2.6302078	4.5362244	0.008533272414576108	0.27877092817739385	0.10144927536231885	0.012195121951219513
Calm3	2.6213255	2.410547	0.008758861063002346	0.27877092817739385	0.10507246376811594	0.012195121951219513
Glmp	2.6199334	3.6567461	0.008794693587630012	0.27877092817739385	0.10144927536231885	0.012195121951219513
1110004F10Rik	2.6197772	2.8007572	0.008798723751764647	0.27877092817739385	0.12318840579710146	0.024390243902439025
Laptm4a	2.6186447	1.2324545	0.008827986683389391	0.27877092817739385	0.2826086956521739	0.13414634146341464
Cdc42	2.6178164	1.8407463	0.008849440860179353	0.27877092817739385	0.16304347826086957	0.04878048780487805
Canx	2.6153524	1.4570898	0.008913541288583852	0.27877092817739385	0.2463768115942029	0.10975609756097561
Rc3h2	2.6152604	1.5751476	0.008915946472957612	0.27877092817739385	0.18478260869565216	0.06097560975609756
Aff4	2.6144788	1.6751628	0.008936372995231603	0.27877092817739385	0.21014492753623187	0.08536585365853659
Wls	2.6105542	1.8484062	0.009039564940979026	0.27877092817739385	0.17753623188405798	0.06097560975609756
Tmem229a	2.6083014	3.4193115	0.009099282070463259	0.27877092817739385	0.11956521739130435	0.024390243902439025
Sod1	2.6070907	3.4426975	0.009131519313394554	0.27877092817739385	0.10144927536231885	0.012195121951219513
Tmem47	2.6008172	1.0316715	0.009300199898294205	0.27877092817739385	0.3333333333333333	0.17073170731707318
Nudcd3	2.6007996	1.7266177	0.009300680453488657	0.27877092817739385	0.14855072463768115	0.036585365853658534
Pdhb	2.6000452	2.0544643	0.009321145579500766	0.27877092817739385	0.15942028985507245	0.04878048780487805
Tle4	2.5996125	1.8073038	0.009332909074584245	0.27877092817739385	0.19202898550724637	0.07317073170731707
Aifm3	2.593927	1.0229133	0.009488663009756764	0.28112980722047154	0.40942028985507245	0.23170731707317074
Selenof	2.5915327	1.9181343	0.009554946304940068	0.2819355285814484	0.14492753623188406	0.036585365853658534
Tenm3	2.5893717	1.2118288	0.009615122921052729	0.2824839550640589	0.2971014492753623	0.14634146341463414
Cbarp	2.5850718	2.2307084	0.009735870495130194	0.28469815049431496	0.17028985507246377	0.06097560975609756
Tmem208	2.5776424	2.7806797	0.009947685038106079	0.28899697464334845	0.11956521739130435	0.024390243902439025
Arf3	2.576466	1.656533	0.009981597282353236	0.28899697464334845	0.14492753623188406	0.036585365853658534
Sap18	2.576268	2.890038	0.009987324276221368	0.28899697464334845	0.10144927536231885	0.012195121951219513
Gaa	2.575492	1.2306211	0.010009760792484147	0.28899697464334845	0.2644927536231884	0.12195121951219512
Efr3a	2.5733676	1.862269	0.010071416088109119	0.28899697464334845	0.15942028985507245	0.04878048780487805
Tanc2	2.5715804	1.2007699	0.0101235533431041	0.28899697464334845	0.3333333333333333	0.18292682926829268
Map1b	2.5710816	1.4430766	0.010138144625125156	0.28899697464334845	0.2572463768115942	0.12195121951219512
Ppt1	2.5708747	2.2565656	0.010144203160106427	0.28899697464334845	0.12318840579710146	0.024390243902439025
Myo9a	2.5641966	1.2851707	0.010341494014273943	0.29213744977681033	0.3115942028985507	0.17073170731707318
Gria1	2.5634341	1.0039532	0.010364238923118363	0.2924121579590354	0.463768115942029	0.3048780487804878
Eef1g	2.562777	2.50695	0.010383868708749421	0.2925983983200684	0.13768115942028986	0.036585365853658534
Sar1b	2.5608566	2.4611843	0.0104414478008053	0.29356802648321945	0.10144927536231885	0.012195121951219513
Fam228b	2.5603893	1.3185011	0.01045549445228061	0.29356802648321945	0.2463768115942029	0.10975609756097561
Plekhb1	2.560323	1.6929568	0.010457494932165624	0.29356802648321945	0.14492753623188406	0.036585365853658534
Dhx36	2.5582259	1.3579495	0.010520772340622993	0.2936604830612942	0.2536231884057971	0.12195121951219512
Rmnd1	2.5569506	1.8471081	0.01055942048050429	0.29385807329760266	0.15942028985507245	0.04878048780487805
Rpn2	2.551867	1.3986164	0.010714742829201337	0.2973458506311019	0.22826086956521738	0.0975609756097561
Sdc4	2.545722	1.185892	0.010905196957716563	0.30085806366850426	0.29347826086956524	0.14634146341463414
Rtn4	2.5359988	1.0964936	0.011212709670399227	0.30746646370918906	0.3188405797101449	0.17073170731707318
Iffo1	2.5346863	2.0381365	0.011254809156076072	0.307869067024551	0.15579710144927536	0.04878048780487805
Mtch2	2.5318608	1.7959076	0.01134590143896008	0.30960662760165913	0.17391304347826086	0.06097560975609756
Gabarapl1	2.516327	2.2238226	0.011858515319005662	0.32083575712374596	0.11956521739130435	0.024390243902439025
Cdk2ap1	2.5159354	2.934488	0.01187169445942795	0.32083575712374596	0.11594202898550725	0.024390243902439025
Rbm26	2.5149307	1.2414144	0.011905579147663495	0.32097898739282926	0.286231884057971	0.14634146341463414
Lrpap1	2.5118039	1.717677	0.01201158407586272	0.32344862730902274	0.15942028985507245	0.04878048780487805
Cd9	2.5015996	2.7966032	0.012363367044060748	0.3259789004719229	0.11594202898550725	0.024390243902439025
Dbp	2.4998417	1.3853366	0.01242487927704898	0.3259789004719229	0.16304347826086957	0.04878048780487805
Ptpa	2.4990368	2.0051048	0.012453136662631176	0.3260731015859594	0.13768115942028986	0.036585365853658534
Cd63	2.497095	1.1164489	0.012521540945413604	0.3264058375138958	0.322463768115942	0.17073170731707318
Ubqln2	2.4951015	2.1070752	0.012592115533693658	0.3264058375138958	0.11956521739130435	0.024390243902439025
Ttc17	2.4935644	2.0112832	0.01264676380080893	0.3264058375138958	0.15217391304347827	0.04878048780487805
Car2	2.4934926	1.1466533	0.012649320114745786	0.3264058375138958	0.21739130434782608	0.08536585365853659
Cnn3	2.487429	1.9127123	0.012867020331606024	0.3270334843223036	0.18115942028985507	0.07317073170731707
Car10	2.4872637	2.4874701	0.012872991895189801	0.3270334843223036	0.11594202898550725	0.024390243902439025
Sfxn1	2.486749	1.3986027	0.012891631225335307	0.3270334843223036	0.19202898550724637	0.07317073170731707
Dock1	2.479251	1.117429	0.013165866930333786	0.32926396383233425	0.32608695652173914	0.18292682926829268
Cntnap2	2.4740953	1.5548064	0.013357403442676021	0.3325726901503526	0.18840579710144928	0.07317073170731707
Isca2	2.4677567	3.235231	0.0135962635722153	0.33698824231351837	0.11231884057971014	0.024390243902439025
Ckap5	2.4674013	1.1541921	0.013609775393105403	0.33698824231351837	0.35507246376811596	0.23170731707317074
Cetn3	2.4653351	3.0451078	0.013688515985460796	0.3383928234012214	0.11231884057971014	0.024390243902439025
Actb	2.4649205	1.2374712	0.013704366291365172	0.3383928234012214	0.2572463768115942	0.12195121951219512
Dhx15	2.4610395	1.533255	0.013853509555629766	0.3405420501633474	0.17391304347826086	0.06097560975609756
Cdc37l1	2.4608858	1.037031	0.013859445803246037	0.3405420501633474	0.2826086956521739	0.13414634146341464
Rasgrp1	2.4514241	2.0876424	0.014229214298316452	0.3454699402287469	0.11594202898550725	0.024390243902439025
Mpp6	2.450248	1.2543782	0.014275781684319509	0.3458527562744849	0.2644927536231884	0.13414634146341464
Rnf13	2.4488385	1.478196	0.014331772546889476	0.34683507312289213	0.213768115942029	0.0975609756097561
Tenm4	2.4475813	1.8241472	0.014381867688441028	0.3474835240905299	0.15217391304347827	0.04878048780487805
Pkd2	2.4432163	1.7802862	0.01455700586226466	0.3503978967360554	0.18115942028985507	0.07317073170731707
Arl6ip1	2.439996	1.482802	0.014687422675284636	0.3519897383324322	0.18840579710144928	0.07317073170731707
Brd8	2.4378417	1.2392758	0.014775242715628039	0.3519897383324322	0.19202898550724637	0.07317073170731707
Cox7c	2.4329498	1.675922	0.014976382026440442	0.3551632392289329	0.15217391304347827	0.04878048780487805
Aox1	2.4311452	1.5141535	0.015051185236593195	0.3565606730415717	0.15579710144927536	0.04878048780487805
Fam135a	2.4279392	1.4868594	0.015184894035504123	0.3582167544636046	0.2246376811594203	0.10975609756097561
Diaph2	2.4265647	1.1837498	0.015242529560377267	0.3591990859044624	0.2536231884057971	0.12195121951219512
Cfl1	2.4241655	2.6396954	0.0153436123547784	0.35970404004870393	0.11231884057971014	0.024390243902439025
Rps19	2.4241655	2.590012	0.0153436123547784	0.35970404004870393	0.11231884057971014	0.024390243902439025
1810026B05Rik	2.4241552	2.065185	0.015344040892628835	0.35970404004870393	0.17391304347826086	0.07317073170731707
Ywhag	2.4223254	2.280832	0.015421532600855386	0.3602197688640406	0.13043478260869565	0.036585365853658534
Mxi1	2.4220712	1.7399226	0.015432321111246183	0.3602197688640406	0.18115942028985507	0.07317073170731707
Ubl3	2.4217436	2.6245823	0.015446239087010025	0.3602197688640406	0.11231884057971014	0.024390243902439025
Rpl34	2.4144785	2.4059439	0.015757753007696707	0.36596444368857567	0.11231884057971014	0.024390243902439025
Sez6l2	2.4120567	2.3157573	0.015862812062328896	0.3680237947270479	0.11231884057971014	0.024390243902439025
Ddn	2.406693	1.6344239	0.016097691387148526	0.37127051568644653	0.18115942028985507	0.07317073170731707
Adcy1	2.4065967	2.027171	0.01610194506539313	0.37127051568644653	0.13043478260869565	0.036585365853658534
Gstm1	2.404349	2.2217019	0.016201297665884087	0.3721997874472667	0.13043478260869565	0.036585365853658534
Atxn7l3b	2.4041855	3.1158576	0.016208540035774637	0.3721997874472667	0.10869565217391304	0.024390243902439025
Mocs2	2.4036381	1.5134066	0.016232831045677173	0.37237683311932374	0.11594202898550725	0.024390243902439025
Kcnj10	2.3979642	1.3708473	0.01648647461963834	0.37551039250287815	0.2463768115942029	0.12195121951219512
Tnpo3	2.3972962	2.2676158	0.016516567184303804	0.3758146563577455	0.14492753623188406	0.04878048780487805
Fads2	2.3966641	1.8788086	0.016545083771955824	0.3760824811240728	0.16304347826086957	0.06097560975609756
Fau	2.3926828	2.0557907	0.016725693794518205	0.379419829532616	0.11231884057971014	0.024390243902439025
Tmcc1	2.390641	1.0843003	0.016818989616448784	0.38115122987508254	0.3188405797101449	0.18292682926829268
B3gat3	2.389451	2.9827332	0.016873569960580315	0.38200265541805717	0.10869565217391304	0.024390243902439025
Ppfibp2	2.3865814	1.7668488	0.017005844097870412	0.3840623354710827	0.16304347826086957	0.06097560975609756
Tm9sf3	2.3863726	2.1885033	0.01701550345818553	0.3840623354710827	0.13043478260869565	0.036585365853658534
Rgs6	2.385741	1.0699373	0.017044755304264674	0.38432842833652214	0.3442028985507246	0.2073170731707317
Mag	2.3845654	1.8330714	0.01709931569654368	0.3851719477562467	0.16304347826086957	0.06097560975609756
Rps24	2.3832717	1.5370888	0.01715952233225546	0.3856575091871367	0.18478260869565216	0.07317073170731707
P4ha1	2.3817034	1.5134981	0.017232767590733326	0.38624101252763376	0.18115942028985507	0.07317073170731707
Sdc2	2.3778594	1.5918093	0.01741346871887386	0.3891567395572937	0.18115942028985507	0.07317073170731707
Tmsb4x	2.3767903	1.5069839	0.017464016859820165	0.3898676845306573	0.1956521739130435	0.08536585365853659
Clta	2.3759863	2.0440612	0.017502107898011515	0.39006708912929455	0.14492753623188406	0.04878048780487805
Insig1	2.3757305	1.979693	0.017514244884217673	0.39006708912929455	0.11231884057971014	0.024390243902439025
Ppp1r16b	2.373309	1.9470385	0.0176295153131578	0.3912289080068161	0.11231884057971014	0.024390243902439025
Emc2	2.3697476	2.353139	0.017800232419658325	0.3917798140213387	0.12681159420289856	0.036585365853658534
Shisa4	2.3676286	1.626154	0.017902500495632464	0.3917798140213387	0.14855072463768115	0.04878048780487805
Jkamp	2.3674746	2.3635712	0.017909956362417122	0.3917798140213387	0.12681159420289856	0.036585365853658534
Hdgfl3	2.3673494	2.4726617	0.017916015183895042	0.3917798140213387	0.10869565217391304	0.024390243902439025
Mmd2	2.365385	1.1069726	0.018011329171707953	0.3930985719516202	0.34782608695652173	0.21951219512195122
Sept3	2.3526154	2.3400679	0.018641905306842194	0.4041118816419517	0.10869565217391304	0.024390243902439025
Dctn1	2.3504152	1.9530326	0.01875247777525076	0.4053350778407907	0.14492753623188406	0.04878048780487805
Smarcd3	2.3472888	1.830588	0.01891059160586519	0.4083596791197312	0.15942028985507245	0.06097560975609756
Itgb5	2.3418915	1.8385038	0.019186290243185515	0.41351795228547056	0.14492753623188406	0.04878048780487805
Atp5c1	2.3383992	2.1918268	0.019366556167795396	0.4162048980060756	0.15579710144927536	0.06097560975609756
Ash1l	2.334988	1.1865647	0.01954404219583103	0.41801914250854594	0.2898550724637681	0.17073170731707318
Rps14	2.3305316	1.2955409	0.01977806681149682	0.42101973881762617	0.15217391304347827	0.04878048780487805
Mfsd2a	2.3201907	1.4411278	0.020330571567244073	0.43196213458577803	0.18115942028985507	0.07317073170731707
Tmem176b	2.318961	1.6978233	0.020397156009811526	0.4325321992369773	0.13043478260869565	0.036585365853658534
Selenos	2.3158257	2.0916688	0.020567789310054287	0.43412726722293155	0.15579710144927536	0.06097560975609756
Ppp1r3c	2.3144667	1.577671	0.02064213042468158	0.43528729115258114	0.13043478260869565	0.036585365853658534
Atp2b1	2.3106337	1.1117021	0.02085309592279315	0.4385007755000829	0.3007246376811594	0.17073170731707318
Zfp106	2.3099277	1.6978704	0.0208921635811856	0.43855946880236835	0.14492753623188406	0.04878048780487805
Oxr1	2.3090641	1.3336097	0.020940028296108054	0.4386857793600697	0.2210144927536232	0.10975609756097561
Rpn1	2.3085434	1.475655	0.020968935932680788	0.43888197872893303	0.14855072463768115	0.04878048780487805
Cox5b	2.3060997	1.7674054	0.02110506222735393	0.44049952370066414	0.12681159420289856	0.036585365853658534
Purb	2.305095	1.6976699	0.021161256228750185	0.4405109463174357	0.17391304347826086	0.07317073170731707
Esco1	2.3050377	1.2167668	0.021164454140017504	0.4405109463174357	0.18478260869565216	0.07317073170731707
Slc2a1	2.3035347	1.5832222	0.02124877169280572	0.4411345323657151	0.14492753623188406	0.04878048780487805
Cnp	2.298588	1.8920329	0.021528339454663092	0.4411345323657151	0.10869565217391304	0.024390243902439025
Ddb2	2.297007	1.874368	0.02161836239408586	0.44237273594851234	0.12681159420289856	0.036585365853658534
Dnaja1	2.2964904	1.5298424	0.021647859863185282	0.44237273594851234	0.13043478260869565	0.036585365853658534
Nbeal1	2.2935383	1.2427969	0.02181702616269314	0.4444934281228815	0.2246376811594203	0.10975609756097561
Nat8f1	2.2871668	2.2602158	0.02218609095569339	0.448474555070173	0.10507246376811594	0.024390243902439025
Phf12	2.2832162	1.5943626	0.022417627977006412	0.4514173805986334	0.15942028985507245	0.06097560975609756
Lgi1	2.2829692	1.028716	0.022432175471906443	0.4514173805986334	0.30434782608695654	0.17073170731707318
Myo10	2.2804415	1.0780138	0.022581512954652227	0.45360967614989245	0.2717391304347826	0.14634146341463414
Rpl32	2.2716923	2.1052775	0.023105105175167083	0.4587926189424424	0.15217391304347827	0.06097560975609756
Pcdh17	2.2706778	1.4583187	0.023166488257370648	0.45959040022811387	0.2028985507246377	0.0975609756097561
Pcsk2	2.2675447	1.1886863	0.023356961683955815	0.4613462141585573	0.16666666666666666	0.06097560975609756
Grin2b	2.265022	1.4399581	0.02351133014015771	0.4631732037611069	0.19202898550724637	0.08536585365853659
Pibf1	2.2643623	1.8051866	0.02355183143693639	0.4634680215049276	0.14130434782608695	0.04878048780487805
Nr3c1	2.2641065	1.4684322	0.02356756971050972	0.4634680215049276	0.17391304347826086	0.07317073170731707
Astn1	2.261484	1.1702572	0.023729308392933066	0.4650199021714579	0.2753623188405797	0.15853658536585366
Notch1	2.2581608	1.2906829	0.023935639055755607	0.4677833192354737	0.2210144927536232	0.10975609756097561
Rpl30	2.2558825	2.719204	0.0240779870514544	0.46898823347923924	0.10144927536231885	0.024390243902439025
Dner	2.2550473	1.154513	0.024130360872811115	0.4695235915978419	0.19927536231884058	0.08536585365853659
Ensa	2.2543192	1.8780948	0.02417610128021997	0.46967723404081324	0.12318840579710146	0.036585365853658534
Apod	2.2515445	1.5723218	0.024351080769333674	0.4726677371803766	0.12681159420289856	0.036585365853658534
Ryk	2.2506797	2.2682238	0.02440583269932861	0.47307545936072226	0.11956521739130435	0.036585365853658534
Dzip1	2.2494566	1.3440028	0.02448345575066938	0.47400814590390766	0.16304347826086957	0.06097560975609756
0610010F05Rik	2.245118	1.5657822	0.024760572048225245	0.478548129999176	0.12318840579710146	0.036585365853658534
Tpm1	2.239993	1.962337	0.025091374573348636	0.4841083248868244	0.13768115942028986	0.04878048780487805
Rfx7	2.2350411	1.8036704	0.02541465526996039	0.4878310496177525	0.16666666666666666	0.07317073170731707
Idh1	2.2297215	2.2405093	0.025765940143889325	0.49033846559816946	0.11956521739130435	0.036585365853658534
Atp6v1a	2.2254174	1.3090652	0.02605323286853266	0.49127078401469904	0.17753623188405798	0.07317073170731707
Mmp14	2.2234023	1.3184292	0.026188686884331916	0.4931098260678748	0.18840579710144928	0.08536585365853659
Lmbrd2	2.2230053	2.4719276	0.026215439405798683	0.4931098260678748	0.10144927536231885	0.024390243902439025
Ndufaf4	2.2204764	2.5016222	0.026386450634444666	0.49588862623293584	0.10144927536231885	0.024390243902439025
Tmem30a	2.2191713	1.0926149	0.026475068306104643	0.49713803011580104	0.18478260869565216	0.07317073170731707
Eif4g1	2.216738	1.1292566	0.026640997366110367	0.4989518424802277	0.2246376811594203	0.10975609756097561
Vps13d	2.2164524	1.2518009	0.026660531257292425	0.4989518424802277	0.19202898550724637	0.08536585365853659
Ubc	2.2134469	1.0583559	0.026866847901774335	0.5013408346495442	0.18478260869565216	0.07317073170731707
Hsp90b1	2.2088146	1.012857	0.02718753871008979	0.5052634372708024	0.322463768115942	0.1951219512195122
Syngr1	2.2087638	2.0789733	0.027191075910203512	0.5052634372708024	0.11956521739130435	0.036585365853658534
Sorl1	2.2086318	1.3301032	0.027200262519387303	0.5052634372708024	0.2391304347826087	0.13414634146341464
Dleu2	2.202833	1.3834634	0.0276065336362809	0.5111191528471528	0.2246376811594203	0.12195121951219512
Pea15a	2.202237	1.2405491	0.027648576380571804	0.5114758882659651	0.20652173913043478	0.0975609756097561
D130040H23Rik	2.2013614	1.5493441	0.02771044145255134	0.5121984313920971	0.17028985507246377	0.07317073170731707
2810474O19Rik	2.2002442	2.1198246	0.027789573863669512	0.5128169678145357	0.10144927536231885	0.024390243902439025
Zbtb11	2.2002442	2.1513913	0.027789573863669512	0.5128169678145357	0.10144927536231885	0.024390243902439025
Cyfip2	2.1997898	1.425408	0.027821809979922865	0.5129376881662986	0.14130434782608695	0.04878048780487805
Tmem33	2.1977153	1.9176582	0.027969408821050302	0.5144447037699817	0.10144927536231885	0.024390243902439025
Xpo7	2.1895602	1.8665448	0.028556153491598044	0.5203746394559012	0.16304347826086957	0.07317073170731707
Tmem135	2.1879857	1.2850428	0.028670650622872985	0.520612287480857	0.17391304347826086	0.07317073170731707
C030005K06Rik	2.1876097	1.3824896	0.028698048557277055	0.520612287480857	0.12318840579710146	0.036585365853658534
Cox20	2.1875992	1.9950734	0.028698816096771794	0.520612287480857	0.10144927536231885	0.024390243902439025
Mcmbp	2.181445	2.308464	0.029150522029601895	0.5279535675329027	0.11594202898550725	0.036585365853658534
Arpc1a	2.1715794	1.5609922	0.029887406031147153	0.5352562716487262	0.16666666666666666	0.07317073170731707
Soat1	2.1682262	1.0543233	0.03014147116239586	0.535735841400689	0.2644927536231884	0.14634146341463414
Elovl5	2.1643598	1.3867795	0.030436742966434827	0.5376670209135795	0.18478260869565216	0.08536585365853659
Pkn2	2.1635249	1.7272853	0.030500836434406462	0.5376670209135795	0.17753623188405798	0.08536585365853659
Wdfy3	2.1577487	1.0855454	0.030947373556857134	0.5401504170679471	0.23550724637681159	0.12195121951219512
Mir9-3hg	2.1523867	1.4987401	0.03136691220482783	0.5406278697590357	0.18115942028985507	0.08536585365853659
Nrgn	2.150707	1.1529274	0.03149932790921527	0.5420780890307714	0.20652173913043478	0.0975609756097561
Sept4	2.1497326	1.7181344	0.03157637220897766	0.5429878767758195	0.14855072463768115	0.06097560975609756
Cirbp	2.1473103	1.3375765	0.03176859554304775	0.5454580418239804	0.18478260869565216	0.08536585365853659
Hsd17b12	2.1453717	1.5263448	0.03192314287351064	0.5470676661332473	0.15217391304347827	0.06097560975609756
Cd47	2.1428459	1.4609782	0.03212546983458452	0.5490668200495428	0.18115942028985507	0.08536585365853659
Srgap2	2.1415699	1.660435	0.03222811873808006	0.5495725964204276	0.16304347826086957	0.07317073170731707
Plxdc2	2.1403766	1.275908	0.03232435059603647	0.550789275937623	0.17028985507246377	0.07317073170731707
Atraid	2.138317	1.2561046	0.03249101952316176	0.5523719276693163	0.15579710144927536	0.06097560975609756
Rdx	2.1295877	1.4807413	0.03320566272002278	0.5623927400952274	0.11956521739130435	0.036585365853658534
Klhl2	2.1246634	1.4251646	0.033614705960521886	0.5669818858184817	0.15217391304347827	0.06097560975609756
Vav3	2.1229258	1.2362548	0.03376007860975303	0.5674221790135044	0.15579710144927536	0.06097560975609756
Kif3a	2.1228952	2.4816785	0.033762639063588326	0.5674221790135044	0.11231884057971014	0.036585365853658534
Ppp2r1a	2.1165984	1.6066335	0.03429393929687116	0.5721941223841995	0.13405797101449277	0.04878048780487805
Mrps5	2.1116824	1.3499446	0.034713706547170736	0.5760700626116521	0.13768115942028986	0.04878048780487805
Tmem55a	2.1099849	2.3179243	0.03485966682052161	0.5777700350223427	0.12681159420289856	0.04878048780487805
Inpp5f	2.101392	2.1966631	0.0356065732545719	0.5879797221699822	0.11231884057971014	0.036585365853658534
Map7	2.0987492	1.2682194	0.03583901590673001	0.5900825654203392	0.21014492753623187	0.10975609756097561
Wdr26	2.0982754	1.0439869	0.03588081863727249	0.5902070820254841	0.2463768115942029	0.13414634146341464
Sptbn2	2.0919085	1.1126164	0.03644670245888199	0.5952873045975068	0.21739130434782608	0.10975609756097561
Phyhipl	2.08698	1.0714104	0.03688994228351741	0.5969571207684443	0.2536231884057971	0.14634146341463414
Evi5	2.0808733	1.2658572	0.037445511860501816	0.5969571207684443	0.1956521739130435	0.0975609756097561
S100b	2.077036	1.3898873	0.03779824675985074	0.5969571207684443	0.13405797101449277	0.04878048780487805
Tuba4a	2.0753515	1.6008253	0.03795396236290026	0.5979936192004132	0.13043478260869565	0.04878048780487805
Rnpc3	2.0710056	1.1439211	0.03835826910615255	0.6005785419796452	0.19927536231884058	0.0975609756097561
Snx32	2.0704422	1.3990828	0.03841096036975543	0.6005785419796452	0.13405797101449277	0.04878048780487805
Frrs1l	2.0703304	2.029681	0.038421405566490104	0.6005785419796452	0.11231884057971014	0.036585365853658534
Sucla2	2.0631626	1.8569263	0.03909718315164595	0.6005785419796452	0.11231884057971014	0.036585365853658534
Myl6	2.0607734	1.8123806	0.03932467405094287	0.6005785419796452	0.11231884057971014	0.036585365853658534
Matr3	2.058883	1.1302345	0.03950545669578308	0.6005785419796452	0.2427536231884058	0.13414634146341464
Ap2m1	2.058384	1.7742429	0.03955328783394531	0.6005785419796452	0.11231884057971014	0.036585365853658534
Ggps1	2.0559947	1.8738563	0.03978302873161084	0.6005785419796452	0.11231884057971014	0.036585365853658534
Grm7	2.051826	1.2083564	0.040186577216419425	0.6005785419796452	0.2318840579710145	0.13414634146341464
Scamp5	2.0515878	1.37545	0.04020973454352933	0.6005785419796452	0.16304347826086957	0.07317073170731707
Pld3	2.0501103	1.37085	0.04035366124852062	0.6005785419796452	0.17753623188405798	0.08536585365853659
Rab6a	2.0462496	1.7710044	0.04073181583670095	0.6005785419796452	0.15579710144927536	0.07317073170731707
Brk1	2.0440671	1.2070441	0.04094692203130492	0.6005785419796452	0.13405797101449277	0.04878048780487805
Cep170	2.038954	1.2924399	0.04145462236841443	0.6005785419796452	0.14855072463768115	0.06097560975609756
Klf9	2.0334158	1.5097849	0.04201053239404706	0.6005785419796452	0.18478260869565216	0.0975609756097561
Edil3	2.033134	1.5181794	0.04203899179989785	0.6005785419796452	0.13043478260869565	0.04878048780487805
Thrap3	2.0261166	1.1793128	0.04275284092259763	0.6005785419796452	0.19202898550724637	0.0975609756097561
Rhot1	2.025593	1.2214581	0.042806502651390264	0.6005785419796452	0.16304347826086957	0.07317073170731707
Rbms1	2.0220878	1.1979438	0.043167276840925764	0.6005785419796452	0.13405797101449277	0.04878048780487805
Gm45844	2.0177658	1.4994696	0.04361565359929225	0.6005785419796452	0.11231884057971014	0.036585365853658534
Fdft1	2.0153575	1.343178	0.043867206715337906	0.6005785419796452	0.13043478260869565	0.04878048780487805
Dtx1	2.010598	1.3675668	0.04436794205723233	0.6005785419796452	0.11231884057971014	0.036585365853658534
Cask	2.0105808	1.2428659	0.04436974885451293	0.6005785419796452	0.2028985507246377	0.10975609756097561
Uri1	2.0076256	1.8986713	0.0446830972280338	0.6005785419796452	0.10869565217391304	0.036585365853658534
Tmem165	2.0064695	1.4319828	0.04480618394965557	0.6005785419796452	0.13043478260869565	0.04878048780487805
Ccni	2.0058193	1.4375988	0.0448755271947181	0.6005785419796452	0.11231884057971014	0.036585365853658534
Papola	2.005537	1.0783211	0.044905667317417255	0.6005785419796452	0.2210144927536232	0.12195121951219512
Stt3b	2.0055113	1.2289065	0.044908407921493115	0.6005785419796452	0.14855072463768115	0.06097560975609756
Eci2	2.004446	1.4023532	0.04502230327553301	0.6005785419796452	0.15942028985507245	0.07317073170731707
March1	2.0021262	1.7195526	0.0452711674848804	0.6005785419796452	0.12681159420289856	0.04878048780487805
Setd7	1.9889967	1.7321111	0.04670155818145163	0.6005785419796452	0.12318840579710146	0.04878048780487805
Iws1	1.9886438	1.4907157	0.046740532943542426	0.6005785419796452	0.12681159420289856	0.04878048780487805
Hlf	1.9883137	1.2016119	0.04677701067813805	0.6005785419796452	0.15942028985507245	0.07317073170731707
4632427E13Rik	1.9883137	1.2616783	0.04677701067813805	0.6005785419796452	0.15942028985507245	0.07317073170731707
Ppfia2	1.9867237	1.8701718	0.046953030325620315	0.6005785419796452	0.12318840579710146	0.04878048780487805
Itgb8	1.9861408	1.0963398	0.047017685222971665	0.6005785419796452	0.22826086956521738	0.13414634146341464
Marcks	1.9819263	1.172049	0.04748748883505635	0.6005785419796452	0.11231884057971014	0.036585365853658534
Srpr	1.979537	1.3824534	0.04775557732040612	0.6005785419796452	0.11231884057971014	0.036585365853658534
Epdr1	1.9772445	1.318862	0.04801399558135276	0.6005785419796452	0.14492753623188406	0.06097560975609756
Glrb	1.9753579	1.944894	0.04822754156077322	0.6005785419796452	0.12318840579710146	0.04878048780487805
Vcam1	1.9709136	1.3901607	0.04873376044071733	0.6005785419796452	0.14492753623188406	0.06097560975609756
Fgd4	1.9707907	1.0338247	0.04874781364114924	0.6005785419796452	0.23550724637681159	0.13414634146341464
Sypl	1.9664564	1.6312747	0.04924591180735271	0.6005785419796452	0.10869565217391304	0.036585365853658534
Dopey1	1.9658822	1.2596711	0.049312221900485766	0.6005785419796452	0.17391304347826086	0.08536585365853659
Erlec1	1.9630324	1.112715	0.04964241520165704	0.6005785419796452	0.19202898550724637	0.0975609756097561
Rap1gds1	1.9624728	1.2420729	0.04970745895417731	0.6005785419796452	0.14492753623188406	0.06097560975609756
Aes	1.9616791	1.4014589	0.04979985181872695	0.6005785419796452	0.12681159420289856	0.04878048780487805
Adprh	1.9604231	1.3485641	0.049946359972733785	0.6005785419796452	0.11231884057971014	0.036585365853658534
Narf	1.9592284	1.1512308	0.050086040810713606	0.6005785419796452	0.11231884057971014	0.036585365853658534
Tjp2	1.9587165	1.7451426	0.050145988960110785	0.6005785419796452	0.13768115942028986	0.06097560975609756
Mindy2	1.9519254	1.5205934	0.05094705671718886	0.6005785419796452	0.10869565217391304	0.036585365853658534
Tlcd1	1.9500442	1.1490839	0.05117085989681764	0.6005785419796452	0.19202898550724637	0.0975609756097561
Pbrm1	1.9414895	1.0238436	0.05219893909552399	0.6005785419796452	0.22826086956521738	0.13414634146341464
Fasn	1.9412608	1.5713723	0.052226644550300155	0.6005785419796452	0.12318840579710146	0.04878048780487805
Gm10561	1.9387897	1.9550058	0.05252695223713114	0.6005785419796452	0.13405797101449277	0.06097560975609756
Rbmx	1.9371773	1.2288163	0.05272367807895052	0.6005785419796452	0.17028985507246377	0.08536585365853659
Pik3ip1	1.9350405	1.1981657	0.052985334560261825	0.6005785419796452	0.14492753623188406	0.06097560975609756
Rab34	1.9315737	1.1263666	0.05341214582729695	0.6005785419796452	0.18840579710144928	0.0975609756097561
Gabrb3	1.9298339	1.19224	0.053627427968135084	0.6005785419796452	0.15942028985507245	0.07317073170731707
6330403K07Rik	1.9276221	1.4959804	0.05390215740188571	0.6005785419796452	0.12318840579710146	0.04878048780487805
Srebf2	1.9184973	1.0694137	0.05504798765309819	0.6005785419796452	0.18840579710144928	0.0975609756097561
Map7d1	1.9181048	1.2626953	0.055097726454344666	0.6005785419796452	0.15579710144927536	0.07317073170731707
Faim2	1.9159381	2.6535802	0.05537296567662532	0.6005785419796452	0.10144927536231885	0.036585365853658534
Cdadc1	1.9138709	1.8586267	0.055636653440347454	0.6005785419796452	0.11956521739130435	0.04878048780487805
Galnt16	1.9103783	1.209108	0.05608452244715366	0.6005785419796452	0.14130434782608695	0.06097560975609756
Arxes2	1.9077498	1.0913836	0.056423559538849415	0.6005785419796452	0.12681159420289856	0.04878048780487805
Tpp1	1.9076678	1.2202787	0.0564341768942024	0.6005785419796452	0.18115942028985507	0.0975609756097561
Mapk8ip2	1.9071637	1.4982154	0.05649938329102044	0.6005785419796452	0.12318840579710146	0.04878048780487805
Arfgef2	1.9070581	1.47107	0.05651306300442221	0.6005785419796452	0.13768115942028986	0.06097560975609756
Lrrc9	1.9069699	1.7836179	0.05652448236911023	0.6005785419796452	0.11956521739130435	0.04878048780487805
Gm16759	1.9038664	1.2368999	0.0569275778791444	0.6005785419796452	0.15579710144927536	0.07317073170731707
Homer1	1.8995277	1.6113681	0.057495131717833915	0.6005785419796452	0.10507246376811594	0.036585365853658534
Ubqln1	1.8984979	2.2096965	0.05763052349243532	0.6005785419796452	0.10144927536231885	0.036585365853658534
Slitrk2	1.8965145	1.0801436	0.057892038947678734	0.6005785419796452	0.12681159420289856	0.04878048780487805
Ccdc66	1.8946161	1.575378	0.058143272327015424	0.6005785419796452	0.10507246376811594	0.036585365853658534
Thsd7a	1.8935249	1.4106911	0.05828809527496011	0.6005785419796452	0.12318840579710146	0.04878048780487805
Adam23	1.8925124	1.2667147	0.05842273496513441	0.6005785419796452	0.18115942028985507	0.0975609756097561
Hnrnpr	1.8897634	1.0796592	0.058789611961393054	0.6005785419796452	0.2391304347826087	0.14634146341463414
Epn2	1.8869381	1.1622374	0.059168654778235893	0.6005785419796452	0.14130434782608695	0.06097560975609756
Mrs2	1.8862395	2.190422	0.05926267899692611	0.6005785419796452	0.11594202898550725	0.04878048780487805
Jam2	1.881492	1.096114	0.05990502743451178	0.6005785419796452	0.15579710144927536	0.07317073170731707
Atp5f1	1.876924	1.3388864	0.060528509768220204	0.6005785419796452	0.13768115942028986	0.06097560975609756
Eva1a	1.8757055	1.3799165	0.06069573541529675	0.6005785419796452	0.17753623188405798	0.0975609756097561
Folh1	1.8731276	1.0594006	0.06105077571004937	0.6005785419796452	0.19927536231884058	0.10975609756097561
Apba2	1.867951	1.0493939	0.06176889419704815	0.6005785419796452	0.21014492753623187	0.12195121951219512
Ube2r2	1.8678644	1.5437572	0.06178097581130709	0.6005785419796452	0.11956521739130435	0.04878048780487805
Sccpdh	1.8651471	1.4228836	0.06216079072337588	0.6005785419796452	0.10507246376811594	0.036585365853658534
Hmgxb3	1.8651471	1.3451326	0.06216079072337588	0.6005785419796452	0.10507246376811594	0.036585365853658534
Akap10	1.8594416	1.9576598	0.06296456211841092	0.6005785419796452	0.13043478260869565	0.06097560975609756
Inf2	1.855123	1.242648	0.06357865193862088	0.6005785419796452	0.15217391304347827	0.07317073170731707
Mid1ip1	1.8540624	1.5592362	0.06373022825462749	0.6005785419796452	0.11956521739130435	0.04878048780487805
Zfp277	1.8536515	1.7748197	0.06378903491395432	0.6005785419796452	0.10144927536231885	0.036585365853658534
Chd3	1.853546	1.0645198	0.06380413127442662	0.6005785419796452	0.17391304347826086	0.08536585365853659
Tubb4a	1.8528683	1.3079491	0.06390123787285446	0.6005785419796452	0.10507246376811594	0.036585365853658534
Ufl1	1.8473938	1.0962284	0.06469009630985917	0.6005785419796452	0.17028985507246377	0.08536585365853659
Atxn10	1.8453467	1.3491781	0.06498712809856279	0.6005785419796452	0.16304347826086957	0.08536585365853659
Plekhb2	1.8436856	1.7500043	0.0652289685181583	0.6005785419796452	0.10144927536231885	0.036585365853658534
Ndufs3	1.8411942	1.6800103	0.06559311051070657	0.6005785419796452	0.10144927536231885	0.036585365853658534
Serf2	1.8366965	1.002108	0.06625471863145983	0.6005785419796452	0.12318840579710146	0.04878048780487805
Jund	1.8307664	1.2323002	0.06713540399944641	0.602083679384898	0.10507246376811594	0.036585365853658534
Arhgef9	1.8260937	1.2677003	0.06783614587715939	0.602083679384898	0.17753623188405798	0.0975609756097561
Sirt7	1.8246192	1.0180856	0.06805851806043778	0.602083679384898	0.18478260869565216	0.0975609756097561
Tspyl4	1.8231131	1.1559476	0.06828626079421604	0.602083679384898	0.13768115942028986	0.06097560975609756
Tmem59	1.821785	1.0361817	0.06848762075875911	0.602083679384898	0.21014492753623187	0.12195121951219512
Rcbtb1	1.818771	1.5067207	0.06894638076560276	0.602083679384898	0.10144927536231885	0.036585365853658534
Ap3m1	1.813788	1.4751921	0.06971036687651576	0.602083679384898	0.10144927536231885	0.036585365853658534
Klf13	1.8126565	1.332897	0.06988480627447298	0.602083679384898	0.11956521739130435	0.04878048780487805
Ppil6	1.8126541	1.3654463	0.06988517503355718	0.602083679384898	0.13405797101449277	0.06097560975609756
Cap2	1.8089204	1.179529	0.07046336663594452	0.602083679384898	0.17753623188405798	0.0975609756097561
Tmco3	1.807064	1.537867	0.07075228877588871	0.603706269501865	0.11594202898550725	0.04878048780487805
Fam171a1	1.8061299	1.279516	0.07089804606645818	0.6044906296736969	0.13405797101449277	0.06097560975609756
Snx3	1.8047354	1.561441	0.07111609950082998	0.6052368962908662	0.11594202898550725	0.04878048780487805
Rchy1	1.8024067	1.5795794	0.07148144241916171	0.6052368962908662	0.11594202898550725	0.04878048780487805
Pou3f2	1.800041	1.1131437	0.0718541780956971	0.6061987722288374	0.16666666666666666	0.08536585365853659
Etfa	1.7977493	1.5733035	0.07221674269139707	0.6081153383439802	0.11594202898550725	0.04878048780487805
Fam168a	1.7960814	1.06688	0.07248156329443604	0.609203199276364	0.21739130434782608	0.13414634146341464
Tcn2	1.7946807	1.9399306	0.07270459429477558	0.6099364134001009	0.11231884057971014	0.04878048780487805
Kifap3	1.7936553	1.137187	0.07286820818491112	0.6105993492184109	0.17753623188405798	0.0975609756097561
Slc23a2	1.793504	1.5325259	0.07289237043612787	0.6105993492184109	0.13043478260869565	0.06097560975609756
Arfgef1	1.7921089	1.0410552	0.07311552400065935	0.6113088661133088	0.18115942028985507	0.0975609756097561
Cadm4	1.7907633	1.4602911	0.07333129619947669	0.6121805152327245	0.11594202898550725	0.04878048780487805
Cyb5a	1.7888733	1.1882243	0.07363521396233244	0.613845447351916	0.10144927536231885	0.036585365853658534
Nat8l	1.7861059	1.4152287	0.07408211943529808	0.6157369628042627	0.11594202898550725	0.04878048780487805
Ywhaq	1.7852176	1.7285953	0.07422603049348628	0.6164764554139538	0.14130434782608695	0.07317073170731707
Stmn3	1.780452	1.1802552	0.07500201564020224	0.6215480690950782	0.11956521739130435	0.04878048780487805
Rab2a	1.7716433	1.064765	0.07645379537172275	0.6281789591017704	0.22826086956521738	0.14634146341463414
Slc1a4	1.7713339	1.1423033	0.07650518786509866	0.6282096925317682	0.13405797101449277	0.06097560975609756
Crlf3	1.7646395	1.073371	0.07762436705793084	0.6350776085198582	0.2028985507246377	0.12195121951219512
Mxd4	1.7627296	1.2276517	0.0779460909308728	0.6360287825676053	0.17391304347826086	0.0975609756097561
Tcerg1	1.7626349	1.0325415	0.07796208140293961	0.6360287825676053	0.13405797101449277	0.06097560975609756
Tulp4	1.7593089	1.0034568	0.07852504425611755	0.6360287825676053	0.17753623188405798	0.0975609756097561
St7l	1.7574192	1.4174213	0.07884637860181085	0.6360287825676053	0.15579710144927536	0.08536585365853659
Wwp1	1.7561398	1.2770182	0.07906455506362205	0.6360287825676053	0.13043478260869565	0.06097560975609756
Chgb	1.7545892	1.7733347	0.0793295940973001	0.6360287825676053	0.11231884057971014	0.04878048780487805
Arih2	1.7539359	1.055254	0.07944148572284129	0.6360287825676053	0.13405797101449277	0.06097560975609756
Stxbp4	1.7522309	1.5655868	0.07973410956703354	0.6360287825676053	0.11231884057971014	0.04878048780487805
Hdac1	1.7494664	1.2986121	0.08021043289318568	0.6360287825676053	0.14492753623188406	0.07317073170731707
Setd2	1.7491137	1.00925	0.08027138080096788	0.6360287825676053	0.19202898550724637	0.10975609756097561
Snhg9	1.7484474	1.3093952	0.08038659265651288	0.6360287825676053	0.13043478260869565	0.06097560975609756
Arl8a	1.7412869	1.4438987	0.08163330764912531	0.6410212668475722	0.15579710144927536	0.08536585365853659
Acot7	1.7372034	1.1708188	0.08235128324583746	0.6444059648554069	0.11594202898550725	0.04878048780487805
Herc4	1.7296525	1.2268062	0.08369237654526249	0.6508183491875018	0.15942028985507245	0.08536585365853659
Ctsl	1.7215728	1.4699817	0.0851469392189725	0.6592991468455971	0.11231884057971014	0.04878048780487805
Atr	1.7192144	1.455583	0.08557533021070392	0.6615665286994797	0.11231884057971014	0.04878048780487805
Rprd1a	1.7168561	1.4500514	0.08600546161984039	0.6642058655634028	0.11231884057971014	0.04878048780487805
Bicd1	1.716121	1.050817	0.08613991122744255	0.6649423610465349	0.2028985507246377	0.12195121951219512
Actr1b	1.7143792	1.1456859	0.0864591065427037	0.6653388827182489	0.13043478260869565	0.06097560975609756
Pura	1.714276	1.3143427	0.08647805675726104	0.6653388827182489	0.12681159420289856	0.06097560975609756
Cox7b	1.707785	1.1982824	0.08767623112557071	0.6715664388192589	0.13043478260869565	0.06097560975609756
Pacsin3	1.7069304	1.06114	0.08783499469855133	0.6725531234026818	0.11594202898550725	0.04878048780487805
Cr1l	1.7011833	1.930007	0.0889085761300569	0.6773096345755827	0.10869565217391304	0.04878048780487805
Pdlim5	1.7005365	1.1783196	0.08903005556172193	0.6777752501034411	0.17028985507246377	0.0975609756097561
Dnm3	1.6989933	1.1238841	0.08932043103203015	0.6790650779002481	0.13043478260869565	0.06097560975609756
Ergic3	1.6981511	1.0812677	0.0894792514126106	0.6793526126519299	0.2028985507246377	0.12195121951219512
Amot	1.6979896	1.375778	0.08950972804933703	0.6793543334004768	0.11231884057971014	0.04878048780487805
Ngef	1.6976589	1.1022841	0.08957215025899991	0.6793926794928005	0.15942028985507245	0.08536585365853659
Tmed5	1.6928898	1.2374234	0.0904764496559633	0.684216291015847	0.15579710144927536	0.08536585365853659
Cep350	1.6877258	1.162457	0.09146388930607972	0.6892939684684358	0.20652173913043478	0.13414634146341464
Scfd1	1.6813034	1.5446163	0.09270400159608676	0.694445119361213	0.13768115942028986	0.07317073170731707
Nlk	1.6766099	1.340439	0.09361880005883415	0.6989664267690482	0.16666666666666666	0.0975609756097561
Ndufv1	1.6744064	1.1246431	0.09405075708253345	0.7014918308068869	0.11231884057971014	0.04878048780487805
Csdc2	1.6733443	1.0302079	0.09425954195602879	0.7028156684091947	0.17391304347826086	0.0975609756097561
Rab24	1.6712672	1.1858346	0.09466891243504251	0.7046981887524643	0.14130434782608695	0.07317073170731707
Cpd	1.6686913	1.1640831	0.09517858748095165	0.7059080008396919	0.15579710144927536	0.08536585365853659
Hadhb	1.6676139	1.2598859	0.09539240194436298	0.7059080008396919	0.12681159420289856	0.06097560975609756
Rac1	1.6673315	1.1959602	0.09544851885917932	0.7059080008396919	0.11231884057971014	0.04878048780487805
Snph	1.6628264	1.2443119	0.09634717950677961	0.7059080008396919	0.14130434782608695	0.07317073170731707
Pantr1	1.6598636	1.0955913	0.09694188879339871	0.7059080008396919	0.17028985507246377	0.0975609756097561
Eif2s2	1.6472085	1.3481627	0.09951519555423378	0.7131181435089287	0.13768115942028986	0.07317073170731707
Luzp1	1.6384431	1.0122402	0.10132930416602529	0.7194172311219034	0.15579710144927536	0.08536585365853659
Marf1	1.6338696	1.037269	0.1022862299082243	0.7239660104881503	0.1956521739130435	0.12195121951219512
Sdf2	1.629115	1.2445481	0.10328868068595697	0.7296814063684245	0.12318840579710146	0.06097560975609756
Fbxw7	1.6246209	1.2837334	0.10424336755889728	0.7342504612927226	0.12318840579710146	0.06097560975609756
Cacna1a	1.6200072	1.1403382	0.10523073332745268	0.7378307240299509	0.16666666666666666	0.0975609756097561
Slc41a1	1.6142921	1.0070677	0.10646406552114826	0.7428336612993273	0.14130434782608695	0.07317073170731707
Ndufs1	1.612998	1.1349702	0.1067449476414176	0.7440341508786333	0.15217391304347827	0.08536585365853659
Selenot	1.6056112	1.2573615	0.10835936583383508	0.7490103533075618	0.10869565217391304	0.04878048780487805
Cdk12	1.6045363	1.0385059	0.10859590250321918	0.7500941841127169	0.18115942028985507	0.10975609756097561
Hes1	1.6014125	1.4241824	0.10928557355224523	0.7510499302320325	0.13405797101449277	0.07317073170731707
Map2k5	1.5946071	1.5017638	0.11080011624360801	0.7543401433069604	0.11956521739130435	0.06097560975609756
Paxx	1.5912753	1.1400244	0.11154761653444517	0.755310811953045	0.10869565217391304	0.04878048780487805
P4hb	1.5910857	1.6073135	0.11159030599509391	0.755310811953045	0.10507246376811594	0.04878048780487805
Ldb1	1.5906235	1.0629532	0.11169433785829384	0.7555516384402298	0.15217391304347827	0.08536585365853659
Mpv17	1.5862422	1.5317881	0.11268439129913808	0.7588204077349454	0.10507246376811594	0.04878048780487805
Fkbp1a	1.5838203	1.5552788	0.11323459581775	0.7606560680408263	0.10507246376811594	0.04878048780487805
Rabac1	1.5832807	1.2012131	0.11335751735229782	0.7606560680408263	0.13768115942028986	0.07317073170731707
Arhgap42	1.5811497	1.2076752	0.1138438146105257	0.7606560680408263	0.13768115942028986	0.07317073170731707
Rian	1.5751857	1.0787463	0.11521359708606128	0.7606560680408263	0.12318840579710146	0.06097560975609756
Capza1	1.5692899	1.3781819	0.11658039611376858	0.7606560680408263	0.10507246376811594	0.04878048780487805
Usp3	1.5620247	1.3846457	0.1182821689192129	0.7606560680408263	0.10507246376811594	0.04878048780487805
Notch2	1.5547595	1.2367792	0.1200033641568905	0.7628178749605001	0.10507246376811594	0.04878048780487805
Abl2	1.5527151	1.0347825	0.12049121212018839	0.7641544131478532	0.12318840579710146	0.06097560975609756
St5	1.5516845	1.5008806	0.12073773307721758	0.7643852340021502	0.13043478260869565	0.07317073170731707
Larp4	1.5514178	1.2170042	0.12080158153194409	0.7643852340021502	0.11956521739130435	0.06097560975609756
Pacrg	1.5491444	1.207278	0.12134702347616043	0.7659391380628473	0.11956521739130435	0.06097560975609756
Gnl2	1.5474943	1.3108488	0.12174411161124186	0.7668774765972065	0.10507246376811594	0.04878048780487805
Ppp2r3a	1.5427119	1.0962286	0.12290070501767601	0.771502825378349	0.19927536231884058	0.13414634146341464
Fam149b	1.5426507	1.1703184	0.12291553607639741	0.771502825378349	0.10507246376811594	0.04878048780487805
Arf1	1.540229	1.1888306	0.1235045404652849	0.7732548006047864	0.10507246376811594	0.04878048780487805
Tom1l1	1.5329962	1.1623297	0.12527679161344138	0.778991704401757	0.15942028985507245	0.0975609756097561
Ganab	1.5282294	1.1004658	0.12645558899011544	0.78310542081756	0.13405797101449277	0.07317073170731707
Galc	1.5228156	1.5120388	0.12780485898682364	0.7887445790398696	0.11594202898550725	0.06097560975609756
Ctso	1.5196003	1.0943134	0.12861146991870118	0.7918814753022606	0.14855072463768115	0.08536585365853659
Tssc4	1.5160116	1.0982333	0.12951642568873406	0.7957005721603613	0.10507246376811594	0.04878048780487805
Qser1	1.5158008	1.4435464	0.12956972982413578	0.7957005721603613	0.13043478260869565	0.07317073170731707
Mtx3	1.5127741	1.1491297	0.13033704381343386	0.7992791823540681	0.11956521739130435	0.06097560975609756
Rif1	1.5113918	1.0252202	0.13068866720722788	0.8003834437250951	0.14855072463768115	0.08536585365853659
Spred2	1.5082278	1.1162287	0.13149622292702196	0.8033575012228126	0.11956521739130435	0.06097560975609756
Actr3	1.502923	1.3336577	0.13285890278902246	0.8090415506604843	0.10144927536231885	0.04878048780487805
Zfp945	1.5004672	1.3912084	0.133493414029556	0.8118047907597532	0.10144927536231885	0.04878048780487805
Snapc3	1.4972043	1.199201	0.13434009236603628	0.8151821639380613	0.14492753623188406	0.08536585365853659
Ccdc84	1.4930999	1.3303396	0.13541102099337424	0.8192512687147626	0.10144927536231885	0.04878048780487805
St6galnac5	1.4909918	1.2882823	0.13596362429785572	0.8211522440212063	0.14492753623188406	0.08536585365853659
Tiparp	1.4827086	1.0818001	0.13815184840919995	0.8311315862774745	0.14492753623188406	0.08536585365853659
Gm20732	1.4813992	1.5593618	0.1385002428757542	0.8327813800545348	0.12681159420289856	0.07317073170731707
Map3k3	1.4792012	1.6452917	0.1390865431239304	0.8354120314194247	0.12681159420289856	0.07317073170731707
Dalrd3	1.4788115	1.041321	0.1391906935462358	0.8358140630110598	0.17391304347826086	0.10975609756097561
Wfs1	1.4783654	1.303004	0.13930999360074595	0.8360833341222748	0.10144927536231885	0.04878048780487805
Hmgb1	1.474509	1.2994585	0.14034458129408098	0.8394011010286317	0.11594202898550725	0.06097560975609756
Sncb	1.474509	1.2341549	0.14034458129408098	0.8394011010286317	0.11594202898550725	0.06097560975609756
Rad23b	1.4685425	1.205737	0.14195694712988474	0.8394011010286317	0.10144927536231885	0.04878048780487805
Miga2	1.466087	1.1626229	0.14262457667205472	0.8394011010286317	0.10144927536231885	0.04878048780487805
P4htm	1.4636309	1.1664985	0.1432948278735338	0.8394011010286317	0.10144927536231885	0.04878048780487805
Ldlrad4	1.4589248	1.4212213	0.14458580643866234	0.8394011010286317	0.11231884057971014	0.06097560975609756
Nefl	1.4513525	1.1626091	0.14668173082179403	0.8420701203465876	0.10144927536231885	0.04878048780487805
Nsmce2	1.4469048	1.0986077	0.14792358772531986	0.8463867345567474	0.11594202898550725	0.06097560975609756
March6	1.4446049	1.1213082	0.14856891928912616	0.8482173654104609	0.11594202898550725	0.06097560975609756
Zfp318	1.4423041	1.0635183	0.14921658942828014	0.8488270639383129	0.11594202898550725	0.06097560975609756
Rab12	1.441529	1.0154889	0.14943526774965105	0.8490559870867687	0.10144927536231885	0.04878048780487805
Tlk2	1.4412922	1.0304433	0.1495021613053762	0.8490559870867687	0.14492753623188406	0.08536585365853659
Ifi27	1.4400039	1.0940622	0.14986631653065693	0.8505680405977997	0.11594202898550725	0.06097560975609756
Usp25	1.4365537	1.0485711	0.15084485473311302	0.8531626863771442	0.11594202898550725	0.06097560975609756
Tmem57	1.435638	1.3123318	0.15110540664385708	0.8541755467943504	0.11231884057971014	0.06097560975609756
Elavl1	1.430706	1.4090314	0.15251448990721247	0.8590846286270825	0.13768115942028986	0.08536585365853659
Cflar	1.4216658	1.1937091	0.15512330835823016	0.8683348103462445	0.11231884057971014	0.06097560975609756
Ireb2	1.4077247	1.0891563	0.1592125898909048	0.8795274624454761	0.14130434782608695	0.08536585365853659
Sema4d	1.4066699	1.1761642	0.1595253219640994	0.8806833039994456	0.12681159420289856	0.07317073170731707
Atf2	1.3977191	1.0287979	0.1621974051547681	0.8901831194931041	0.15579710144927536	0.0975609756097561
Ksr2	1.3583158	1.0019873	0.17436349078094293	0.905700667285201	0.12681159420289856	0.07317073170731707
Rapgef6	1.3557811	1.0503765	0.17516884580667014	0.905700667285201	0.16666666666666666	0.10975609756097561
Lims1	1.3480607	1.0236894	0.17763883660347213	0.905700667285201	0.15217391304347827	0.0975609756097561
Cacnb4	1.3378578	1.1105441	0.18094278512809348	0.9110646184570579	0.13768115942028986	0.08536585365853659
Mrpl18	1.3336377	1.0404857	0.1823226134376913	0.9143816999963535	0.13768115942028986	0.08536585365853659
Dnajc5	1.308867	1.1253774	0.19057941689014446	0.9301592411923317	0.10869565217391304	0.06097560975609756
Dlat	1.2994337	1.0524061	0.19379513463716413	0.9301592411923317	0.10869565217391304	0.06097560975609756
Sec24a	1.2818607	1.4410025	0.19989151023693086	0.9393345196821883	0.10507246376811594	0.06097560975609756
Mpzl1	1.2794714	1.410493	0.2007310994303565	0.9414217179809713	0.10507246376811594	0.06097560975609756
Smo	1.2350893	1.7238293	0.2167972704396518	0.9488181624454397	0.10144927536231885	0.06097560975609756
Dcun1d4	1.2036066	1.3959931	0.2287416543700065	0.9720113668574466	0.10144927536231885	0.06097560975609756
Khdrbs1	1.20077	1.6387436	0.2298404461125394	0.9744410979033408	0.11231884057971014	0.07317073170731707
Stau2	1.1914979	1.4046103	0.233458174736752	0.984047238783404	0.10144927536231885	0.06097560975609756
Amz2	1.1890762	1.2279866	0.23440969428945135	0.9870513200464379	0.10144927536231885	0.06097560975609756
Pten	1.1859921	1.010485	0.23562541137840332	0.990579462511453	0.13043478260869565	0.08536585365853659
Ino80	1.1800671	1.4970847	0.23797355502812856	0.9972774955815844	0.11231884057971014	0.07317073170731707
Rufy1	1.1793892	1.2108614	0.23824323516748636	0.9982213760058599	0.10144927536231885	0.06097560975609756
Taf1d	1.1503283	1.045616	0.2500086908068925	1.0	0.10144927536231885	0.06097560975609756
Tmem201	1.1454848	1.0914699	0.2520083950082167	1.0	0.10144927536231885	0.06097560975609756
H13	0.959836	1.1772046	0.33713775364397924	1.0	0.10507246376811594	0.07317073170731707
Sec63	0.94332755	1.0068469	0.34551339049401486	1.0	0.10507246376811594	0.07317073170731707
Snx25	0.89432794	1.0224587	0.3711464510981234	1.0	0.11594202898550725	0.08536585365853659
Fam133b	-1.082354	-1.0298243	0.2790952731143904	1.0	0.08695652173913043	0.12195121951219512
Inpp5b	-1.0963286	-1.1819756	0.27293500835325946	1.0	0.07608695652173914	0.10975609756097561
Agpat1	-1.0966898	-1.0773274	0.2727770236735395	1.0	0.08695652173913043	0.12195121951219512
Srsf4	-1.1672804	-1.0021198	0.243097119955214	1.0	0.08333333333333333	0.12195121951219512
AC139845.1	-1.1815386	-1.0453297	0.23738882844355835	0.9951028962965642	0.07246376811594203	0.10975609756097561
Plekhm2	-1.240768	-1.0436989	0.21469150243642154	0.9488181624454397	0.12681159420289856	0.17073170731707318
Pptc7	-1.267292	-1.0142144	0.20505091055164038	0.9488181624454397	0.06884057971014493	0.10975609756097561
Klhl29	-1.267292	-1.0145645	0.20505091055164038	0.9488181624454397	0.06884057971014493	0.10975609756097561
Cdk5rap2	-1.2868165	-1.1450759	0.19815828250559797	0.9370896417163023	0.07971014492753623	0.12195121951219512
Metap2	-1.2966709	-1.023699	0.19474445795468176	0.9301592411923317	0.11231884057971014	0.15853658536585366
Rnf214	-1.3090565	-1.1966374	0.19051521809525862	0.9301592411923317	0.06884057971014493	0.10975609756097561
Pnpla6	-1.3122176	-1.1171147	0.1894467273808712	0.9301592411923317	0.09057971014492754	0.13414634146341464
Tiprl	-1.3162855	-1.2464051	0.18807823646371669	0.9294428603763771	0.07971014492753623	0.12195121951219512
Rfng	-1.3273284	-1.2844689	0.18440005359850864	0.9178316497595982	0.06884057971014493	0.10975609756097561
Epn1	-1.3359349	-1.0163444	0.1815705601726152	0.9126764692697794	0.12318840579710146	0.17073170731707318
Arid5b	-1.3377696	-1.1712362	0.1809715585954642	0.9110646184570579	0.06884057971014493	0.10975609756097561
Nfkbia	-1.3378329	-1.156002	0.180950921851867	0.9110646184570579	0.09057971014492754	0.13414634146341464
Antxr1	-1.36075	-1.0107574	0.17359271253700803	0.905700667285201	0.08695652173913043	0.13414634146341464
Peli2	-1.3777813	-1.0779243	0.16827082497359436	0.905700667285201	0.07608695652173914	0.12195121951219512
Hipk3	-1.3777813	-1.056459	0.16827082497359436	0.905700667285201	0.07608695652173914	0.12195121951219512
Iqce	-1.3908933	-1.1765507	0.1642577866273599	0.8979798860947538	0.06521739130434782	0.10975609756097561
Phtf1	-1.3947784	-1.010839	0.16308267688576572	0.8930774829311209	0.10869565217391304	0.15853658536585366
Top3b	-1.4094739	-1.2140695	0.15869507700039343	0.8774191890762836	0.06521739130434782	0.10975609756097561
Gclc	-1.4466352	-1.2697392	0.14799912185670086	0.8466032294085043	0.06521739130434782	0.10975609756097561
Lars2	-1.459907	-1.2451018	0.1443156122042593	0.8394011010286317	0.06521739130434782	0.10975609756097561
Rnf169	-1.4617715	-1.0192894	0.1438038544786354	0.8394011010286317	0.07246376811594203	0.12195121951219512
Etv4	-1.4684479	-1.1967963	0.14198259582130945	0.8394011010286317	0.09420289855072464	0.14634146341463414
Slc9a8	-1.4705245	-1.3276379	0.14141973096651306	0.8394011010286317	0.06521739130434782	0.10975609756097561
Sgms1	-1.4801729	-1.0746528	0.13882713373772268	0.8343001791495253	0.08333333333333333	0.13414634146341464
Setdb1	-1.4801732	-1.1203582	0.1388270339318595	0.8343001791495253	0.08333333333333333	0.13414634146341464
Dnajb14	-1.4845326	-1.001574	0.1376676862144878	0.8293296397545513	0.07246376811594203	0.12195121951219512
Ppil4	-1.4909251	-1.101777	0.13598117354683706	0.8211522440212063	0.08333333333333333	0.13414634146341464
Fam126b	-1.4921197	-1.0518736	0.1356677866255771	0.820468483691679	0.07246376811594203	0.12195121951219512
Shisa7	-1.5031469	-1.0371233	0.13280118258002943	0.8089094001579336	0.06159420289855073	0.10975609756097561
AW549877	-1.5251162	-1.0115218	0.12723010955205588	0.7864285797256029	0.09057971014492754	0.14634146341463414
Jmy	-1.530158	-1.268574	0.1259776101667999	0.7813129156574306	0.06159420289855073	0.10975609756097561
Cxxc5	-1.5382608	-1.1379343	0.1239848647657578	0.7747501649720058	0.06159420289855073	0.10975609756097561
Scai	-1.5383255	-1.0064795	0.12396905048397584	0.7747501649720058	0.11231884057971014	0.17073170731707318
Gga3	-1.545735	-1.308451	0.12216858186222569	0.76831756131668	0.09420289855072464	0.14634146341463414
Ice1	-1.5530968	-1.0162126	0.12040001284861342	0.7640270254093349	0.11231884057971014	0.17073170731707318
Arrb2	-1.5598694	-1.2315106	0.11879075611432807	0.7606560680408263	0.06159420289855073	0.10975609756097561
Ap1m1	-1.5692899	-1.0834696	0.11658039611376858	0.7606560680408263	0.07971014492753623	0.13414634146341464
Garnl3	-1.5941256	-1.1708184	0.11090789682435191	0.7543401433069604	0.09057971014492754	0.14634146341463414
Trim41	-1.6116709	-1.2451687	0.10703357973868176	0.7449745923243858	0.07971014492753623	0.13414634146341464
Dnajb2	-1.614619	-1.092658	0.10639321385365912	0.7428336612993273	0.057971014492753624	0.10975609756097561
Crat	-1.6177248	-1.1873041	0.10572191649027629	0.739888688232666	0.07971014492753623	0.13414634146341464
Mtmr1	-1.6177248	-1.2601153	0.10572191649027629	0.739888688232666	0.07971014492753623	0.13414634146341464
Snrnp48	-1.6184402	-1.0954999	0.10556778138219806	0.7392707309889005	0.08695652173913043	0.14634146341463414
Maf1	-1.6228709	-1.0724356	0.10461699414631911	0.7351340596176579	0.057971014492753624	0.10975609756097561
Nvl	-1.624264	-1.2727339	0.10431946716924119	0.7342504612927226	0.10144927536231885	0.15853658536585366
Arntl	-1.6320618	-1.1774988	0.10266646492728052	0.7264283142208147	0.09782608695652174	0.15853658536585366
Pxk	-1.6413113	-1.2467827	0.10073282611343018	0.717300496051716	0.06884057971014493	0.12195121951219512
Chordc1	-1.6435087	-1.1134313	0.10027773591488899	0.7156140429541077	0.12318840579710146	0.18292682926829268
Zfhx2	-1.653952	-1.0658159	0.098137261758077	0.7059080008396919	0.07608695652173914	0.13414634146341464
Fbxo3	-1.653952	-1.0921062	0.098137261758077	0.7059080008396919	0.07608695652173914	0.13414634146341464
Wdr60	-1.6603565	-1.0847024	0.09684274437364383	0.7059080008396919	0.08695652173913043	0.14634146341463414
Zfp512	-1.6613798	-1.221355	0.09663720115025591	0.7059080008396919	0.057971014492753624	0.10975609756097561
Tmem184b	-1.666881	-1.3516986	0.09553806713837357	0.7059080008396919	0.057971014492753624	0.10975609756097561
Per1	-1.6673534	-1.035081	0.09544414694190696	0.7059080008396919	0.11956521739130435	0.18292682926829268
Grk2	-1.6676139	-1.0586375	0.09539240194436298	0.7059080008396919	0.09782608695652174	0.15853658536585366
Lgals8	-1.6695654	-1.442108	0.09500537804963957	0.7059080008396919	0.06884057971014493	0.12195121951219512
Cdh22	-1.6785096	-1.2432879	0.09324766077955095	0.696658671253212	0.07608695652173914	0.13414634146341464
1600020E01Rik	-1.6861354	-1.4082007	0.09176972035187973	0.6909710525316946	0.057971014492753624	0.10975609756097561
Sun1	-1.6878747	-1.074928	0.09143528236790226	0.6892939684684358	0.11956521739130435	0.18292682926829268
Map4k2	-1.6976423	-1.5001028	0.08957528381771228	0.6793926794928005	0.07971014492753623	0.13414634146341464
9030624J02Rik	-1.6999443	-1.2685064	0.08914140304878633	0.6781631536821285	0.08695652173913043	0.14634146341463414
Wdr70	-1.7019039	-1.1751871	0.08877337636427139	0.6768604280386302	0.06521739130434782	0.12195121951219512
Arhgef17	-1.7123451	-1.2240264	0.08683309505157408	0.6673845477988538	0.06521739130434782	0.12195121951219512
Phf1	-1.7149553	-1.1248572	0.08635341263269107	0.6649423610465349	0.06521739130434782	0.12195121951219512
Clip2	-1.7153463	-1.2960924	0.08628173782718385	0.6649423610465349	0.07608695652173914	0.13414634146341464
Ranbp2	-1.7305584	-1.0894042	0.0835305611910684	0.6502354742561574	0.10507246376811594	0.17073170731707318
Ppm1b	-1.7330215	-1.2447252	0.08309184564405332	0.6479432880118574	0.11956521739130435	0.18292682926829268
Nadk2	-1.7359399	-1.0388442	0.08257447587720845	0.6454777512183597	0.10507246376811594	0.17073170731707318
Dcaf15	-1.7384479	-1.205361	0.08213192389157875	0.6431376383392872	0.06521739130434782	0.12195121951219512
Rae1	-1.7389166	-1.6719621	0.08204943513484411	0.6431376383392872	0.06884057971014493	0.12195121951219512
Ripor1	-1.7394733	-1.0834389	0.08195154054712733	0.642845860149279	0.05434782608695652	0.10975609756097561
Inpp4a	-1.7462788	-1.2303174	0.08076252828096349	0.6360287825676053	0.06521739130434782	0.12195121951219512
Rsbn1	-1.7514993	-1.2910898	0.07985994104369701	0.6360287825676053	0.06521739130434782	0.12195121951219512
Dnttip1	-1.7590967	-1.0265468	0.07856108306091536	0.6360287825676053	0.05434782608695652	0.10975609756097561
Ddx39	-1.7619001	-1.2348951	0.07808618537259705	0.6360287825676053	0.05434782608695652	0.10975609756097561
Ipo13	-1.7693726	-1.453952	0.07683171890927153	0.6301996870943828	0.07608695652173914	0.13414634146341464
Gtpbp2	-1.7736437	-1.1199597	0.07612210741738401	0.6272199273175868	0.12681159420289856	0.1951219512195122
Marc2	-1.7739255	-1.0426674	0.07607546975167231	0.6272037076663204	0.07246376811594203	0.13414634146341464
Drap1	-1.7802124	-1.3603919	0.07504120560031392	0.6216434508933419	0.06521739130434782	0.12195121951219512
Rufy2	-1.7878239	-1.041462	0.07380441324688175	0.6147995225142694	0.09057971014492754	0.15853658536585366
Gm21992	-1.790791	-1.0934275	0.07332682788530541	0.6121805152327245	0.13405797101449277	0.2073170731707317
Parp6	-1.7941688	-1.0510032	0.07278622901579301	0.6101654091962223	0.10144927536231885	0.17073170731707318
Zcchc24	-1.7947257	-1.0684732	0.07269742378233887	0.6099364134001009	0.12318840579710146	0.1951219512195122
Spred3	-1.8039502	-1.2935069	0.07123911811555296	0.6052368962908662	0.05434782608695652	0.10975609756097561
9330151L19Rik	-1.8067535	-1.3293539	0.07080071928141832	0.6038900697387363	0.05434782608695652	0.10975609756097561
Lta4h	-1.814146	-1.5241458	0.06965523962776148	0.602083679384898	0.06521739130434782	0.12195121951219512
Cux1	-1.8142129	-1.1161348	0.06964496005196409	0.602083679384898	0.13405797101449277	0.2073170731707317
2010107E04Rik	-1.8179669	-1.3951002	0.06906919469236329	0.602083679384898	0.05434782608695652	0.10975609756097561
Dnah7b	-1.8249735	-1.1141455	0.06800502939124323	0.602083679384898	0.12318840579710146	0.1951219512195122
Kif1c	-1.8368286	-1.2498817	0.06623520998576342	0.6005785419796452	0.06159420289855073	0.12195121951219512
Dhx57	-1.8373735	-1.0812641	0.0661547736849053	0.6005785419796452	0.07971014492753623	0.14634146341463414
Unc13a	-1.8387027	-1.3744222	0.0659589267589083	0.6005785419796452	0.07246376811594203	0.13414634146341464
Trpc4ap	-1.8401061	-1.2229038	0.06575265228700161	0.6005785419796452	0.09057971014492754	0.15853658536585366
Hivep1	-1.8449174	-1.0027121	0.06504955409720954	0.6005785419796452	0.06884057971014493	0.13414634146341464
Atp9a	-1.8469256	-1.1622558	0.06475792636131514	0.6005785419796452	0.09057971014492754	0.15853658536585366
Tle1	-1.8469256	-1.1454669	0.06475792636131514	0.6005785419796452	0.09057971014492754	0.15853658536585366
Mtfr1l	-1.848922	-1.4109285	0.06446907794330829	0.6005785419796452	0.08333333333333333	0.14634146341463414
Fbf1	-1.8501004	-1.1918013	0.06429907581027638	0.6005785419796452	0.06159420289855073	0.12195121951219512
Mcoln1	-1.8517094	-1.1608719	0.06406757342232886	0.6005785419796452	0.07971014492753623	0.14634146341463414
Inpp5k	-1.8607179	-1.282115	0.06278401942868991	0.6005785419796452	0.06159420289855073	0.12195121951219512
Usp36	-1.8660266	-1.2892003	0.06203763139827057	0.6005785419796452	0.06159420289855073	0.12195121951219512
Arl5a	-1.8672869	-1.0561502	0.0618615272404156	0.6005785419796452	0.050724637681159424	0.10975609756097561
Eif3b	-1.873213	-1.1734412	0.06103897068996469	0.6005785419796452	0.07971014492753623	0.14634146341463414
Golga2	-1.8752656	-1.0776006	0.06075619295221788	0.6005785419796452	0.06884057971014493	0.13414634146341464
Nav1	-1.8824438	-1.7281214	0.059775792641733695	0.6005785419796452	0.05434782608695652	0.10975609756097561
Prkag1	-1.8873038	-1.0920496	0.05911947490251389	0.6005785419796452	0.050724637681159424	0.10975609756097561
Eml1	-1.8899161	-1.392175	0.05876918475598418	0.6005785419796452	0.06159420289855073	0.12195121951219512
Prkag2	-1.9060272	-1.3342122	0.05664667653952351	0.6005785419796452	0.09057971014492754	0.15853658536585366
Mical3	-1.9069699	-1.0996108	0.05652448236911023	0.6005785419796452	0.08695652173913043	0.15853658536585366
Fam168b	-1.9094079	-1.3110336	0.056209497116610274	0.6005785419796452	0.06884057971014493	0.13414634146341464
BC005561	-1.9100521	-1.0895407	0.05612651156342109	0.6005785419796452	0.14130434782608695	0.21951219512195122
Phf24	-1.9131775	-1.0736963	0.055725327011526014	0.6005785419796452	0.07608695652173914	0.14634146341463414
Hs6st3	-1.9209995	-1.3027583	0.05473175983756884	0.6005785419796452	0.07971014492753623	0.14634146341463414
Atf4	-1.9325515	-1.1014066	0.053291472496406665	0.6005785419796452	0.07608695652173914	0.14634146341463414
Mdm2	-1.934171	-1.2118288	0.053092108132054325	0.6005785419796452	0.09782608695652174	0.17073170731707318
Ccdc157	-1.935962	-1.3139529	0.05287235588189111	0.6005785419796452	0.06884057971014493	0.13414634146341464
Ppp6r3	-1.9364498	-1.0814517	0.05281264523009036	0.6005785419796452	0.16304347826086957	0.24390243902439024
Rab11fip4	-1.9377023	-1.3485999	0.05265955154389098	0.6005785419796452	0.10144927536231885	0.17073170731707318
Dync1i2	-1.9395794	-1.0765706	0.052430833505836695	0.6005785419796452	0.13768115942028986	0.21951219512195122
A230057D06Rik	-1.9451606	-1.1862599	0.05175565265436659	0.6005785419796452	0.09782608695652174	0.17073170731707318
Fah	-1.9483124	-1.593197	0.0513775988375946	0.6005785419796452	0.06159420289855073	0.12195121951219512
Ldlrad3	-1.9559331	-1.4156647	0.050473043185192516	0.6005785419796452	0.050724637681159424	0.10975609756097561
Vps50	-1.9591907	-1.1270455	0.05009046055020032	0.6005785419796452	0.07608695652173914	0.14634146341463414
Dctn2	-1.9669223	-1.176336	0.04919217735259746	0.6005785419796452	0.11956521739130435	0.1951219512195122
Pfas	-1.9673712	-1.4865539	0.04914042751915317	0.6005785419796452	0.050724637681159424	0.10975609756097561
Flot1	-1.9702308	-1.5542716	0.04881192619000967	0.6005785419796452	0.050724637681159424	0.10975609756097561
St7	-1.9764262	-1.4156959	0.048106520282634124	0.6005785419796452	0.06884057971014493	0.13414634146341464
Atp11a	-1.993095	-1.2294204	0.04625103564275352	0.6005785419796452	0.07608695652173914	0.14634146341463414
Tmem170b	-1.9941299	-1.3838758	0.046137856627639896	0.6005785419796452	0.06884057971014493	0.13414634146341464
Trrap	-1.9947995	-1.2529336	0.046064758548412604	0.6005785419796452	0.13043478260869565	0.2073170731707317
B3gat1	-1.9959668	-1.595868	0.04593754192403471	0.6005785419796452	0.050724637681159424	0.10975609756097561
Acacb	-1.9988263	-1.6776509	0.045627150798483014	0.6005785419796452	0.050724637681159424	0.10975609756097561
Focad	-2.0052037	-1.3120443	0.04494126316950702	0.6005785419796452	0.07608695652173914	0.14634146341463414
Tmem44	-2.011007	-1.3462628	0.04432470456711303	0.6005785419796452	0.10869565217391304	0.18292682926829268
Caskin1	-2.013737	-1.0113091	0.04403715931503816	0.6005785419796452	0.20652173913043478	0.2926829268292683
Dcaf11	-2.0147939	-1.2608018	0.0439262538842369	0.6005785419796452	0.10507246376811594	0.18292682926829268
Zfyve1	-2.018632	-1.0199887	0.04352549658896867	0.6005785419796452	0.07246376811594203	0.14634146341463414
Bcl2	-2.0201135	-1.0724596	0.04337162485936928	0.6005785419796452	0.13405797101449277	0.21951219512195122
Tmem63b	-2.0202484	-1.0841483	0.04335762348854957	0.6005785419796452	0.14492753623188406	0.23170731707317074
Mfsd11	-2.0258043	-1.5100415	0.04278483639291453	0.6005785419796452	0.057971014492753624	0.12195121951219512
Ankrd13d	-2.0312066	-1.436059	0.042234050227132766	0.6005785419796452	0.057971014492753624	0.12195121951219512
Dixdc1	-2.0394385	-1.191897	0.041406296499394826	0.6005785419796452	0.06521739130434782	0.13414634146341464
Klf15	-2.0415897	-1.0808587	0.04119223269892138	0.6005785419796452	0.12318840579710146	0.2073170731707317
Xpa	-2.0431895	-1.1131915	0.04103368972732458	0.6005785419796452	0.07246376811594203	0.14634146341463414
Znrf1	-2.0574124	-1.2874824	0.039646569680419984	0.6005785419796452	0.10507246376811594	0.18292682926829268
Dip2a	-2.0620334	-1.0805565	0.039204547957815965	0.6005785419796452	0.10144927536231885	0.18292682926829268
Ssbp3	-2.0676925	-1.3626056	0.03866894279511204	0.6005785419796452	0.06521739130434782	0.13414634146341464
Hif3a	-2.0682464	-1.0251361	0.03861685187122561	0.6005785419796452	0.2028985507246377	0.2926829268292683
Fstl1	-2.0706432	-1.1409211	0.03839214911317675	0.6005785419796452	0.10144927536231885	0.18292682926829268
Capns1	-2.080278	-1.5038879	0.03750005399591711	0.5969571207684443	0.07608695652173914	0.14634146341463414
Dmtn	-2.086092	-1.407053	0.036970296504663804	0.5969571207684443	0.04710144927536232	0.10975609756097561
Ivns1abp	-2.09158	-1.1545813	0.0364761201825938	0.5953348161778282	0.12318840579710146	0.2073170731707317
Ints1	-2.0948508	-1.410822	0.036184249700834205	0.592536477851385	0.04710144927536232	0.10975609756097561
Pkd1	-2.0956497	-1.1425377	0.03611327048628908	0.5919940354606424	0.13405797101449277	0.21951219512195122
Pdss2	-2.098904	-1.0955467	0.03582538275530154	0.5900825654203392	0.07971014492753623	0.15853658536585366
Cntnap1	-2.1042309	-1.2113363	0.035358303265975825	0.5843096208589295	0.05434782608695652	0.12195121951219512
Stk39	-2.1042309	-1.2524701	0.035358303265975825	0.5843096208589295	0.05434782608695652	0.12195121951219512
Prkar1a	-2.1133509	-1.094892	0.03457074608993869	0.57510356717618	0.17391304347826086	0.2682926829268293
Ankrd54	-2.117984	-1.2868861	0.03417641218259876	0.5706571485478088	0.05434782608695652	0.12195121951219512
Synpo2	-2.1182082	-1.5279347	0.03415744651945639	0.5706571485478088	0.04710144927536232	0.10975609756097561
Hmgcl	-2.1182082	-1.5312806	0.03415744651945639	0.5706571485478088	0.04710144927536232	0.10975609756097561
Mterf3	-2.121469	-1.2068835	0.03388234237002136	0.5687067600492822	0.09782608695652174	0.18292682926829268
Pigs	-2.1245735	-1.1777432	0.033622212203170486	0.5669818858184817	0.12318840579710146	0.2073170731707317
Eif2b4	-2.126236	-1.337755	0.0334836130532603	0.5658201519564483	0.05434782608695652	0.12195121951219512
Psmc4	-2.126236	-1.3407873	0.0334836130532603	0.5658201519564483	0.05434782608695652	0.12195121951219512
Acaa1a	-2.126958	-1.2570322	0.03342358500737173	0.5656570249401313	0.12681159420289856	0.2073170731707317
Traf7	-2.134311	-1.1534518	0.0328173288278864	0.5570760172461623	0.13043478260869565	0.21951219512195122
Pde10a	-2.1479442	-1.3184719	0.03171819045867108	0.5450092741551914	0.13405797101449277	0.21951219512195122
Ilkap	-2.1509116	-1.1054785	0.031483188084397686	0.5420780890307714	0.15217391304347827	0.24390243902439024
Tatdn3	-2.1578617	-1.249953	0.030938581305825337	0.5401504170679471	0.07971014492753623	0.15853658536585366
Atp13a2	-2.1598675	-1.3194987	0.030782934726685033	0.5401504170679471	0.11231884057971014	0.1951219512195122
Cabin1	-2.161667	-1.3637718	0.030643849254267833	0.5393413530974507	0.09057971014492754	0.17073170731707318
Unc79	-2.163959	-1.4208773	0.030467502791808387	0.5376670209135795	0.10507246376811594	0.18292682926829268
Pdlim7	-2.1647449	-1.6488335	0.030407233172275814	0.5376670209135795	0.05434782608695652	0.12195121951219512
Nlgn2	-2.1671383	-1.2574393	0.0302242991831273	0.535735841400689	0.09782608695652174	0.18292682926829268
Golga4	-2.1677642	-1.1129475	0.03017663860931348	0.535735841400689	0.17391304347826086	0.2682926829268293
Med28	-2.1702461	-1.4698081	0.02998820965712949	0.5356309943978742	0.05434782608695652	0.12195121951219512
Srcin1	-2.1704192	-1.1421876	0.02997509861461415	0.5356309943978742	0.13043478260869565	0.21951219512195122
Pxdn	-2.1720116	-1.4180748	0.029854782374067683	0.5350987251051972	0.07971014492753623	0.15853658536585366
Ppp2r3d	-2.1895006	-1.6646346	0.02856048428877869	0.5203746394559012	0.05434782608695652	0.12195121951219512
Grk3	-2.1962771	-1.0072448	0.028072113015914706	0.515911222677097	0.27898550724637683	0.36585365853658536
Bcr	-2.204945	-1.2496163	0.02745795396482856	0.5092078696466721	0.08695652173913043	0.17073170731707318
Ttll4	-2.2087548	-1.7325965	0.027191695424267522	0.5052634372708024	0.05434782608695652	0.12195121951219512
Tmem191c	-2.2174058	-1.2714794	0.026595381272559934	0.498563499682096	0.06884057971014493	0.14634146341463414
Spaca6	-2.2229877	-1.191551	0.02621663248397197	0.4931098260678748	0.13768115942028986	0.23170731707317074
Gpatch1	-2.225635	-1.1955103	0.026038629744135455	0.49127078401469904	0.07608695652173914	0.15853658536585366
March3	-2.2321112	-1.4947896	0.02560761805805107	0.4902778229733256	0.043478260869565216	0.10975609756097561
Mcf2l	-2.2357066	-1.5790058	0.025370993945405502	0.4874613389888856	0.06159420289855073	0.13414634146341464
Zfhx3	-2.2362843	-1.1951419	0.025333157858896654	0.4874613389888856	0.16666666666666666	0.25609756097560976
P4ha2	-2.238317	-1.5168331	0.025200395500091042	0.48537777199060433	0.06159420289855073	0.13414634146341464
Slc17a7	-2.2413006	-1.0053937	0.02500661452000496	0.4828878322358309	0.15217391304347827	0.25609756097560976
Ythdc2	-2.2547777	-1.3966324	0.024147285969164992	0.4695235915978419	0.06884057971014493	0.14634146341463414
9430015G10Rik	-2.258968	-1.5828565	0.02388536947110802	0.46726274179629257	0.043478260869565216	0.10975609756097561
Lemd2	-2.258968	-1.6361068	0.02388536947110802	0.46726274179629257	0.043478260869565216	0.10975609756097561
Eif4enif1	-2.2615287	-1.1752007	0.023726531915048543	0.4650199021714579	0.057971014492753624	0.13414634146341464
Fbxl19	-2.2622964	-1.3929056	0.0236790911222636	0.4650199021714579	0.050724637681159424	0.12195121951219512
Atxn7l2	-2.2650998	-1.4313282	0.023506553959624685	0.4631732037611069	0.050724637681159424	0.12195121951219512
Phkg2	-2.2662811	-1.22054	0.023434182761066	0.462464742045712	0.12681159420289856	0.21951219512195122
Drosha	-2.267903	-1.4237636	0.02333510890999592	0.4613203132928595	0.050724637681159424	0.12195121951219512
Pan2	-2.2737012	-1.5344958	0.022983958018449307	0.4584136138351106	0.09782608695652174	0.18292682926829268
Ccdc6	-2.2763133	-1.3941262	0.022827270790976996	0.45609861870441404	0.050724637681159424	0.12195121951219512
Wdr11	-2.277471	-1.6836028	0.022758105420535177	0.4551215775016732	0.06159420289855073	0.13414634146341464
Traf3	-2.2786436	-1.1030047	0.022688253606205352	0.45493999954299985	0.06521739130434782	0.14634146341463414
Ikbkap	-2.2871668	-1.468312	0.02218609095569339	0.448474555070173	0.06884057971014493	0.14634146341463414
Smpd4	-2.2885232	-2.0185792	0.022107076084439816	0.44768324139256027	0.05434782608695652	0.12195121951219512
Abcc5	-2.2919998	-1.0612044	0.02190565434741235	0.4455000540543254	0.25	0.34146341463414637
Tdp2	-2.2960358	-1.270099	0.021673841044177734	0.4425010201546759	0.057971014492753624	0.13414634146341464
Smarcal1	-2.29874	-1.6239711	0.021519711770173408	0.4411345323657151	0.050724637681159424	0.12195121951219512
Gjc3	-2.2996242	-1.5318207	0.021469525361479676	0.4411345323657151	0.06884057971014493	0.14634146341463414
Zdhhc1	-2.3056197	-1.2285109	0.021131889573930612	0.4405109463174357	0.09420289855072464	0.18292682926829268
Ssh3	-2.3066533	-1.3535382	0.02107416166343013	0.44026374198819895	0.057971014492753624	0.13414634146341464
Mettl17	-2.3093076	-1.4167767	0.020926519981228988	0.4386857793600697	0.057971014492753624	0.13414634146341464
Trp53bp1	-2.3107893	-1.2536992	0.020844487847269135	0.4385007755000829	0.14492753623188406	0.24390243902439024
Usp20	-2.3127565	-1.7197138	0.020736023240003103	0.43685704495683836	0.050724637681159424	0.12195121951219512
Arrdc2	-2.3172708	-1.4616077	0.02048899045242564	0.4332784817142891	0.057971014492753624	0.13414634146341464
Ncaph2	-2.3172708	-1.4790056	0.02048899045242564	0.4332784817142891	0.057971014492753624	0.13414634146341464
Wwox	-2.3313875	-1.1597128	0.019732932107146144	0.42045748506858455	0.16666666666666666	0.2682926829268293
Fhl1	-2.3333678	-1.1994773	0.019628849266403764	0.41903488291339896	0.10144927536231885	0.1951219512195122
Jakmip3	-2.3335707	-2.0942843	0.01961821010505922	0.41903488291339896	0.043478260869565216	0.10975609756097561
Slc35e2	-2.3358514	-1.4846182	0.019498991123002733	0.41801914250854594	0.057971014492753624	0.13414634146341464
Samd12	-2.3407865	-1.3801923	0.0192431687857237	0.4143461980726585	0.09420289855072464	0.18292682926829268
Rreb1	-2.3509588	-1.0748887	0.018725100866429985	0.4051332516939158	0.13768115942028986	0.24390243902439024
Armc2	-2.3517776	-1.6132393	0.018683942673845443	0.4046325791410038	0.057971014492753624	0.13414634146341464
Ift122	-2.3562703	-1.1847513	0.018459484814391337	0.400931440968666	0.04710144927536232	0.12195121951219512
Ebf4	-2.3597407	-1.6220249	0.018287711653923414	0.3979703762827636	0.057971014492753624	0.13414634146341464
Slc2a3	-2.3632169	-1.9179696	0.018117068576417743	0.3950224525137764	0.050724637681159424	0.12195121951219512
Ncoa3	-2.373936	-1.3935306	0.017599599785538038	0.39095134716480046	0.08333333333333333	0.17073170731707318
Cacna2d3	-2.3751373	-1.0833758	0.017542424081422543	0.39006708912929455	0.08695652173913043	0.18292682926829268
Eml5	-2.3778303	-1.2780914	0.017414842072093692	0.3891567395572937	0.12318840579710146	0.21951219512195122
9430041J12Rik	-2.3819087	-1.0829521	0.017223172277007516	0.38624101252763376	0.17028985507246377	0.2804878048780488
Ikbkb	-2.3829958	-1.4511949	0.017172388867536588	0.3856575091871367	0.07246376811594203	0.15853658536585366
Prkra	-2.3832173	-1.2758377	0.017162058001656214	0.3856575091871367	0.03985507246376811	0.10975609756097561
Dnajc7	-2.386365	-1.1716635	0.017015852871748477	0.3840623354710827	0.18840579710144928	0.2926829268292683
Zfp944	-2.3949785	-1.4797684	0.016621341817529976	0.37743386707592336	0.06521739130434782	0.14634146341463414
Limk2	-2.398078	-1.0801975	0.016481361198007072	0.37551039250287815	0.15942028985507245	0.2682926829268293
Mcrip1	-2.3992212	-2.0634587	0.016429992035118475	0.3749845133381003	0.043478260869565216	0.10975609756097561
Lhfp	-2.4015133	-1.0847892	0.01632741665165279	0.3730225057607512	0.2028985507246377	0.3170731707317073
Tsc22d3	-2.4020946	-1.1364399	0.016301488644300987	0.3730225057607512	0.20652173913043478	0.3170731707317073
Cpne6	-2.4047916	-1.4731218	0.01618169408087907	0.3721997874472667	0.07246376811594203	0.15853658536585366
Hdac5	-2.405095	-1.4538803	0.01616825310857043	0.3721997874472667	0.06521739130434782	0.14634146341463414
Mmaa	-2.4106984	-1.5237521	0.015922008930842606	0.3686355428544982	0.03985507246376811	0.10975609756097561
5530601H04Rik	-2.4229121	-1.5985653	0.015396647535954168	0.3601853232942278	0.03985507246376811	0.10975609756097561
Ppox	-2.422974	-1.2206538	0.015394028487506125	0.3601853232942278	0.13043478260869565	0.23170731707317074
Diablo	-2.4247227	-1.1766107	0.015320084021901716	0.35970404004870393	0.06159420289855073	0.14634146341463414
Prkcd	-2.4251313	-1.1863635	0.015302853608428004	0.35970404004870393	0.12681159420289856	0.23170731707317074
Zfp219	-2.4307215	-1.4028459	0.015068788846462962	0.3566015383707747	0.13405797101449277	0.23170731707317074
Brd9	-2.4339569	-1.1671803	0.014934770820826969	0.35455082779506564	0.18840579710144928	0.2926829268292683
Dgkq	-2.4391973	-1.5054511	0.014719933469213008	0.3519897383324322	0.04710144927536232	0.12195121951219512
Ctdsp2	-2.4460998	-1.3694025	0.014441101486086023	0.34798096263360506	0.13405797101449277	0.23170731707317074
Ubp1	-2.4533074	-1.2608602	0.014154934281622625	0.344411174535949	0.18478260869565216	0.2926829268292683
Ampd2	-2.4595559	-1.4399264	0.013910908422857235	0.341432985093473	0.13405797101449277	0.23170731707317074
Kat6a	-2.4611669	-1.168908	0.013848593431137316	0.3405420501633474	0.10507246376811594	0.2073170731707317
Rab40c	-2.4647286	-1.5215755	0.013711704928983503	0.3383928234012214	0.05434782608695652	0.13414634146341464
Gfod2	-2.4717674	-1.8944447	0.01344469655203667	0.33363645874656306	0.03985507246376811	0.10975609756097561
Ksr1	-2.4717684	-1.8605633	0.013444658185694144	0.33363645874656306	0.03985507246376811	0.10975609756097561
Zfp639	-2.475533	-1.5861503	0.013303749081027536	0.33160443602854206	0.05434782608695652	0.13414634146341464
Chfr	-2.4774537	-1.3547587	0.01323236150931538	0.33055881510145135	0.09782608695652174	0.1951219512195122
Ryr2	-2.4825335	-1.5196261	0.013045184719110859	0.32880893201098954	0.10144927536231885	0.1951219512195122
Trmt1	-2.483565	-1.1556766	0.013007455618819946	0.32822633515444755	0.09420289855072464	0.1951219512195122
Rbfox2	-2.4841592	-1.3172413	0.012985775608761036	0.32804786121659774	0.10507246376811594	0.2073170731707317
Nmt2	-2.4860632	-1.3584696	0.01291649748837311	0.3270334843223036	0.09782608695652174	0.1951219512195122
Gpr162	-2.492809	-1.2102517	0.012673697137417273	0.3264058375138958	0.14855072463768115	0.25609756097560976
Gm26917	-2.4947445	-1.4027792	0.01260478503404524	0.3264058375138958	0.16666666666666666	0.2682926829268293
Gm10419	-2.4971416	-1.599112	0.012519898204888746	0.3264058375138958	0.05434782608695652	0.13414634146341464
Man2a2	-2.4984996	-1.3238306	0.012472027529714986	0.3260731015859594	0.11594202898550725	0.21951219512195122
Camta2	-2.5016613	-1.6502258	0.012361212885067122	0.3259789004719229	0.07246376811594203	0.15853658536585366
Ubqln4	-2.506596	-1.7303705	0.01218999236110654	0.3259789004719229	0.05434782608695652	0.13414634146341464
Cacna1e	-2.507532	-1.5230691	0.012157761653720676	0.3259789004719229	0.09057971014492754	0.18292682926829268
Cep63	-2.5113482	-1.6148245	0.012027098395972463	0.32347853386437075	0.07246376811594203	0.15853658536585366
Ap3b2	-2.5152285	-1.1540092	0.011895525797701997	0.32097898739282926	0.08333333333333333	0.18292682926829268
Gtf2h1	-2.5192647	-1.9300203	0.011760023704175608	0.31896933858499493	0.04710144927536232	0.12195121951219512
Las1l	-2.52271	-1.2459657	0.011645436675638856	0.31624330938512385	0.09420289855072464	0.1951219512195122
Ptprj	-2.529492	-1.5550274	0.011422783169827184	0.3113262917815278	0.11956521739130435	0.21951219512195122
Prdm16	-2.5347974	-1.3555257	0.011251236483166324	0.307869067024551	0.11594202898550725	0.21951219512195122
Myef2	-2.5375512	-1.3046607	0.011163107041258804	0.306480510920037	0.07608695652173914	0.17073170731707318
Arl15	-2.5448802	-1.2769269	0.010931524621671542	0.30085806366850426	0.11594202898550725	0.21951219512195122
Cntn2	-2.5452526	-1.7771944	0.010919869441128511	0.30085806366850426	0.07246376811594203	0.15853658536585366
Sox11	-2.5576158	-1.461782	0.010539244338204789	0.2936604830612942	0.043478260869565216	0.12195121951219512
Letmd1	-2.5809731	-1.5185534	0.009852226362618233	0.2873523372099744	0.043478260869565216	0.12195121951219512
Mindy4	-2.5839937	-1.5539154	0.009766361272364526	0.2852183894080137	0.036231884057971016	0.10975609756097561
Ppm1m	-2.5868125	-1.5784602	0.009686831942244187	0.2836334703506127	0.043478260869565216	0.12195121951219512
Dgkz	-2.5881526	-1.300998	0.0096492187007335	0.2829009837873015	0.17028985507246377	0.2804878048780488
A230050P20Rik	-2.5891106	-1.7431142	0.009622416315967807	0.2824839550640589	0.06159420289855073	0.14634146341463414
Atg13	-2.5910923	-1.3994392	0.009567183698709037	0.2819355285814484	0.050724637681159424	0.13414634146341464
Nub1	-2.5911257	-1.2928224	0.009566252877356799	0.2819355285814484	0.06521739130434782	0.15853658536585366
Klc2	-2.5915332	-1.5768168	0.009554931544518065	0.2819355285814484	0.09782608695652174	0.1951219512195122
Dennd2a	-2.5965936	-1.4912201	0.009415326991275348	0.2793255133025915	0.050724637681159424	0.13414634146341464
Cdk9	-2.5966516	-1.4634486	0.00941373582058719	0.2793255133025915	0.09420289855072464	0.1951219512195122
Nisch	-2.6043534	-1.0324525	0.009204776320909915	0.27877092817739385	0.2536231884057971	0.3780487804878049
Fam214b	-2.606154	-1.3759425	0.009156526422717701	0.27877092817739385	0.08333333333333333	0.18292682926829268
Kif1a	-2.606337	-1.016478	0.009151635063462211	0.27877092817739385	0.27898550724637683	0.4146341463414634
Arnt2	-2.6170433	-1.0547957	0.008869509354561553	0.27877092817739385	0.21739130434782608	0.35365853658536583
Srsf7	-2.6250455	-1.0406321	0.008663738545728177	0.27877092817739385	0.2644927536231884	0.3902439024390244
Hnrnpm	-2.6252525	-1.2982945	0.00865847320018408	0.27877092817739385	0.16304347826086957	0.2804878048780488
Tle3	-2.62779	-1.9916424	0.008594153233192799	0.27877092817739385	0.036231884057971016	0.10975609756097561
Lemd3	-2.6528165	-2.1142738	0.007982321705474079	0.27161663766899524	0.036231884057971016	0.10975609756097561
Slc25a37	-2.6539645	-2.0269873	0.007955221889175154	0.2711052703901299	0.043478260869565216	0.12195121951219512
Clk3	-2.6583345	-1.2776079	0.007852789518800174	0.2680211960687147	0.09782608695652174	0.2073170731707317
Gm12353	-2.6598775	-1.5884253	0.007816908045788933	0.26720261931861167	0.057971014492753624	0.14634146341463414
Zbtb16	-2.6630545	-1.4877899	0.00774348598245164	0.2659070461680412	0.10144927536231885	0.2073170731707317
Bag6	-2.664072	-1.3928138	0.007720100626910931	0.2655099845010194	0.07246376811594203	0.17073170731707318
Coro6	-2.6684582	-2.189339	0.007620024610983012	0.2632777118668561	0.036231884057971016	0.10975609756097561
Hdlbp	-2.676692	-1.6769478	0.00743529704949178	0.2584859150735084	0.07608695652173914	0.17073170731707318
Bcl6	-2.680771	-1.2871053	0.007345271318331312	0.2561492286755972	0.14855072463768115	0.2682926829268293
Mgll	-2.6811068	-1.173523	0.007337906568641197	0.2561492286755972	0.2608695652173913	0.3780487804878049
Cdc16	-2.7009604	-1.0119903	0.006913959428636688	0.24586385084279266	0.08333333333333333	0.1951219512195122
Trmt1l	-2.7046463	-1.4570104	0.0068377149099133495	0.2437482562648159	0.13043478260869565	0.24390243902439024
Kdm4b	-2.7059982	-2.4341993	0.0068099431940499035	0.24314420389820782	0.036231884057971016	0.10975609756097561
Tro	-2.7136996	-1.573945	0.0066536482252844455	0.2397988325789973	0.10144927536231885	0.2073170731707317
Polg	-2.7156992	-1.6259876	0.006613599597751013	0.23879135010657918	0.06521739130434782	0.15853658536585366
Sin3b	-2.7408087	-1.5139941	0.006128816177517703	0.22638314755706018	0.09057971014492754	0.1951219512195122
Maged1	-2.7446163	-1.2072351	0.006058168697358279	0.22414226129369397	0.18840579710144928	0.3170731707317073
Ccnd3	-2.7464247	-1.4138398	0.006024873976297514	0.22327825042853064	0.12681159420289856	0.24390243902439024
Copa	-2.7495463	-1.4524933	0.0059677848960472644	0.22211574197094547	0.16304347826086957	0.2804878048780488
Ryr3	-2.7505796	-1.7990857	0.0059489928489259575	0.22211574197094547	0.06521739130434782	0.15853658536585366
Prrt1	-2.7521226	-1.355697	0.005921036234738177	0.22162438626624997	0.10507246376811594	0.21951219512195122
Apaf1	-2.7573137	-1.6781787	0.0058278399974889435	0.21923221216684538	0.03985507246376811	0.12195121951219512
Hook1	-2.7602978	-1.7259749	0.0057748680889981654	0.2188127119759166	0.03985507246376811	0.12195121951219512
Srsf6	-2.765005	-1.0478042	0.005692188711816081	0.21703764701182604	0.2826086956521739	0.4146341463414634
Ptms	-2.7672794	-1.2127088	0.005652629008478642	0.21589582019117917	0.19202898550724637	0.3170731707317073
Pcyt2	-2.7738779	-1.2398098	0.005539245836819923	0.21435454514752492	0.23550724637681159	0.35365853658536583
B4galnt4	-2.7782025	-1.8078579	0.005466054043167022	0.21238173304748265	0.03985507246376811	0.12195121951219512
Myo18a	-2.7823951	-1.4089673	0.005395929646611557	0.2103171865705972	0.16304347826086957	0.2804878048780488
Tnpo2	-2.7829688	-1.8838468	0.005386399997011415	0.2103171865705972	0.06521739130434782	0.15853658536585366
Arhgap21	-2.7867024	-1.1734753	0.005324734952965345	0.2086961563240763	0.2644927536231884	0.3902439024390244
Kyat1	-2.787155	-1.8414136	0.005317306787631084	0.2086961563240763	0.03985507246376811	0.12195121951219512
Cttnbp2	-2.7913957	-1.169359	0.0052481290866519086	0.20641415591598697	0.21014492753623187	0.34146341463414637
Txlna	-2.7970636	-1.7957532	0.0051569397285819414	0.20387238866202703	0.03260869565217391	0.10975609756097561
Dnajc11	-2.7990913	-1.9293472	0.005124665343815162	0.20298013102539844	0.03985507246376811	0.12195121951219512
Dvl1	-2.820024	-1.4928054	0.0048020043830415094	0.19226905876283995	0.12681159420289856	0.24390243902439024
Fbxl18	-2.8229642	-2.0824163	0.004758190013201321	0.19116177337473214	0.03985507246376811	0.12195121951219512
Tmem214	-2.8301666	-1.3521968	0.004652377331235141	0.18859763556837328	0.08333333333333333	0.1951219512195122
Fech	-2.8327765	-2.0586169	0.0046145643617119415	0.18808327846701778	0.04710144927536232	0.13414634146341464
Men1	-2.8408687	-1.9218644	0.004499082776900341	0.18471736929365237	0.03985507246376811	0.12195121951219512
Clcn7	-2.8411865	-2.0574906	0.004494602112483434	0.18471736929365237	0.04710144927536232	0.13414634146341464
Zcchc14	-2.846408	-1.7309114	0.004421552144505623	0.18253532731857958	0.06159420289855073	0.15853658536585366
Tars2	-2.8467932	-1.9943018	0.004416204507332671	0.18253532731857958	0.04710144927536232	0.13414634146341464
Rbm17	-2.8617575	-2.2914279	0.004212991576567478	0.17626037719046309	0.03985507246376811	0.12195121951219512
Paf1	-2.873694	-2.381805	0.0040570196520799216	0.17126418674137384	0.03985507246376811	0.12195121951219512
Tfcp2	-2.8831882	-1.5363444	0.003936719979761932	0.16872301012498753	0.09420289855072464	0.2073170731707317
Atg16l2	-2.8864124	-1.5869265	0.003896613592281788	0.16732341884410018	0.07608695652173914	0.18292682926829268
Igsf9b	-2.8901384	-2.3843534	0.0038507216541648205	0.16630674405621834	0.03260869565217391	0.10975609756097561
Nr4a1	-2.9000566	-2.3550072	0.0037309521935192007	0.1626984939069014	0.04710144927536232	0.13414634146341464
Numa1	-2.901371	-1.5986401	0.003715337849280468	0.16264923473516715	0.12681159420289856	0.24390243902439024
Agap2	-2.905726	-1.3340427	0.0036640223196620857	0.16103055431501195	0.09782608695652174	0.21951219512195122
Begain	-2.9138827	-1.6590142	0.0035696401398220066	0.15780901232307604	0.043478260869565216	0.13414634146341464
Kalrn	-2.9178126	-1.2185386	0.0035249613673545015	0.1561411881421053	0.2608695652173913	0.3902439024390244
Nos1ap	-2.9230702	-1.4953166	0.003465982955570559	0.15444255003215004	0.13405797101449277	0.25609756097560976
Trim26	-2.9253209	-1.7176281	0.0034410118621687425	0.15363468071687	0.043478260869565216	0.13414634146341464
C2cd5	-2.9331195	-1.3751029	0.003355746977947528	0.15182894243829065	0.11594202898550725	0.24390243902439024
Ptprs	-2.937026	-1.0759242	0.0033137639168105268	0.1503444647348097	0.3442028985507246	0.4878048780487805
Wdr78	-2.955739	-1.7958455	0.003119207844859893	0.14473382185922207	0.036231884057971016	0.12195121951219512
Chd4	-2.9572196	-1.1004024	0.003104269786835856	0.1446383628065553	0.2971014492753623	0.43902439024390244
Shank3	-2.9579594	-1.6510761	0.003096827836128391	0.14459159988310064	0.06521739130434782	0.17073170731707318
Taf15	-2.9582095	-1.3610806	0.003094317781725479	0.14459159988310064	0.19202898550724637	0.32926829268292684
Kndc1	-2.9666893	-1.7179972	0.003010249756747864	0.14188013753692996	0.057971014492753624	0.15853658536585366
Clasp1	-2.9680314	-1.5776045	0.0029971371384853456	0.14170464390758714	0.10144927536231885	0.21951219512195122
Samd4	-2.968209	-1.8353723	0.002995406258477162	0.14170464390758714	0.09420289855072464	0.2073170731707317
Rasgrf1	-2.9694831	-1.4803209	0.002983010869340463	0.14163310381320954	0.13405797101449277	0.25609756097560976
Xrcc1	-2.995434	-2.1630642	0.002740546183936747	0.13213929024568746	0.036231884057971016	0.12195121951219512
Cherp	-2.9981196	-1.9812493	0.0027165112038821868	0.13213687425237372	0.06884057971014493	0.17073170731707318
BC037034	-2.9981196	-2.1646419	0.0027165112038821868	0.13213687425237372	0.06884057971014493	0.17073170731707318
5031425E22Rik	-3.0014071	-1.5085638	0.0026873503041998682	0.13213687425237372	0.15217391304347827	0.2804878048780488
Celf5	-3.005846	-1.7399403	0.002648431029716869	0.1310098327431309	0.06521739130434782	0.17073170731707318
Ift172	-3.0089948	-1.9821469	0.002621136443206189	0.1299458769128578	0.050724637681159424	0.14634146341463414
Gcdh	-3.0107012	-2.1151326	0.0026064517701736433	0.12950374746584	0.036231884057971016	0.12195121951219512
Tnfaip1	-3.0137546	-2.2008767	0.002580363641228951	0.12877734812159952	0.036231884057971016	0.12195121951219512
mt-Ta	-3.0241241	-2.142277	0.0024935402062438695	0.12523243986622498	0.028985507246376812	0.10975609756097561
Rfx4	-3.0254536	-1.3848276	0.0024826057817080053	0.12500977723228338	0.18478260869565216	0.3170731707317073
Ppm1h	-3.039703	-2.1029668	0.0023681159208108348	0.12114612152521577	0.043478260869565216	0.13414634146341464
Ing2	-3.051452	-1.977187	0.0022773756068149606	0.11921981673158598	0.057971014492753624	0.15853658536585366
Tcirg1	-3.0649831	-1.791221	0.0021768221211838417	0.11639778856558743	0.08333333333333333	0.1951219512195122
Rasgrf2	-3.0687168	-2.3993094	0.002149802999324754	0.11550305205462998	0.036231884057971016	0.12195121951219512
Map3k10	-3.0694873	-1.5950192	0.002144264314174426	0.11548174572596945	0.06159420289855073	0.17073170731707318
Trnau1ap	-3.0694873	-1.5462096	0.002144264314174426	0.11548174572596945	0.06159420289855073	0.17073170731707318
Cacna1b	-3.0981302	-2.4921052	0.001947458864015834	0.10719615482369509	0.050724637681159424	0.14634146341463414
Fbxo31	-3.0991657	-1.96429	0.001940665391657933	0.1070846765745795	0.06521739130434782	0.17073170731707318
Flnb	-3.1056147	-1.715576	0.0018988405591395781	0.10557999373093051	0.06159420289855073	0.17073170731707318
Asap2	-3.1096544	-1.7680402	0.001873063624650469	0.10490090494364149	0.07971014492753623	0.1951219512195122
L3mbtl3	-3.1167293	-1.9409578	0.0018286936037317464	0.10397164798128497	0.03985507246376811	0.13414634146341464
Wnk1	-3.1190872	-1.2827944	0.0018141221872204649	0.1034049646715665	0.2536231884057971	0.4024390243902439
Hdgfl2	-3.138632	-1.8345268	0.0016973845881138598	0.09774323866631042	0.08695652173913043	0.2073170731707317
Pde9a	-3.1430244	-1.5823315	0.0016721188940384943	0.09653585121418125	0.08333333333333333	0.2073170731707317
Gnao1	-3.14847	-1.014046	0.0016412758477693389	0.09511184507777296	0.4420289855072464	0.5975609756097561
Zcchc18	-3.1540174	-1.7034224	0.0016103944859795852	0.09418291501596229	0.08695652173913043	0.2073170731707317
Dzip1l	-3.1570203	-1.7102947	0.0015939022771615662	0.09346176851304035	0.13768115942028986	0.2682926829268293
Arhgap33	-3.181503	-2.1467588	0.001465130108363292	0.08821418759684399	0.03260869565217391	0.12195121951219512
Cluh	-3.1933584	-1.6656424	0.0014062825554996743	0.08715040614479798	0.11231884057971014	0.24390243902439024
Col5a3	-3.200273	-2.1841438	0.00137297512025981	0.08715040614479798	0.03260869565217391	0.12195121951219512
Plekha5	-3.204656	-1.422637	0.0013522405782904433	0.08707114909714317	0.13405797101449277	0.2804878048780488
Kmt2b	-3.2101052	-1.8261683	0.0013268643451168902	0.08587527222661419	0.07608695652173914	0.1951219512195122
Zmym3	-3.2286537	-1.6565504	0.0012437441044502622	0.08167252952556722	0.09057971014492754	0.21951219512195122
Atp8b2	-3.2502568	-2.3055966	0.0011530084259468844	0.07661024624235245	0.025362318840579712	0.10975609756097561
Camkv	-3.2595613	-1.9113331	0.001115846340059294	0.07458237233646317	0.07608695652173914	0.1951219512195122
Ttc7b	-3.2803693	-1.5599892	0.0010367126336967981	0.06991739437706514	0.12318840579710146	0.2682926829268293
Brd1	-3.2838845	-1.8678185	0.0010238687484731808	0.06946841194323473	0.06521739130434782	0.18292682926829268
Sbno2	-3.2967355	-2.079875	0.0009781552546085464	0.0665679112363598	0.050724637681159424	0.15853658536585366
Zfp579	-3.2967355	-2.0634925	0.0009781552546085464	0.0665679112363598	0.050724637681159424	0.15853658536585366
Supt5	-3.3133154	-1.9745408	0.0009219697601857493	0.06392258932141287	0.10144927536231885	0.23170731707317074
Mical2	-3.315419	-1.2969711	0.000915058648535144	0.06382107803975859	0.213768115942029	0.3780487804878049
Dhx16	-3.3219595	-2.1173987	0.0008938765755768347	0.06253794434362789	0.043478260869565216	0.14634146341463414
Eif2s3y	-3.3316107	-1.333119	0.0008634492299543375	0.06098987346736676	0.2536231884057971	0.4146341463414634
Trafd1	-3.3368769	-1.8487213	0.0008472546850979462	0.060405224501364055	0.07971014492753623	0.2073170731707317
Trio	-3.3383508	-1.5260379	0.0008427726450798408	0.060277032048417396	0.15217391304347827	0.3048780487804878
Dnajb5	-3.34186	-2.3397796	0.0008321901323929571	0.059710306687798816	0.050724637681159424	0.15853658536585366
Tspoap1	-3.3562138	-1.5192198	0.0007901748378350311	0.056984532309220015	0.17391304347826086	0.32926829268292684
Parn	-3.3601031	-2.2836666	0.0007791337970602422	0.05644447359477071	0.036231884057971016	0.13414634146341464
Tomm40l	-3.3667464	-2.1569583	0.0007606056089966228	0.05528052028105552	0.028985507246376812	0.12195121951219512
Creld1	-3.3724196	-2.4240632	0.0007451081691751594	0.05432999760823289	0.043478260869565216	0.14634146341463414
Safb2	-3.3750877	-1.3729415	0.0007379215535957004	0.05415765441389621	0.22826086956521738	0.3902439024390244
Amt	-3.3988414	-2.3230214	0.0006767195647180664	0.05082865546634894	0.028985507246376812	0.12195121951219512
Usp48	-3.4062781	-1.699595	0.0006585506243956896	0.04996530379283243	0.12318840579710146	0.2682926829268293
Map3k4	-3.4073622	-1.8569614	0.0006559402517428844	0.0499359531309888	0.06159420289855073	0.18292682926829268
Snhg1	-3.4148889	-2.5174708	0.0006380806316413429	0.048898817191361944	0.028985507246376812	0.12195121951219512
Ddx46	-3.4289346	-1.8593254	0.0006059555133851942	0.04733550435216391	0.12681159420289856	0.2682926829268293
Sdsl	-3.4347057	-2.7297542	0.0005931974866853947	0.046743961950809106	0.036231884057971016	0.13414634146341464
Eed	-3.44004	-1.9456575	0.0005816279646803027	0.04599366489714873	0.03985507246376811	0.14634146341463414
Mir6236	-3.4444418	-1.9673852	0.0005722396536440013	0.045572191991265894	0.05434782608695652	0.17073170731707318
Robo3	-3.463031	-2.8935876	0.0005341268612490054	0.04299434068075327	0.028985507246376812	0.12195121951219512
Zfp445	-3.4648466	-1.5174026	0.0005305338518572881	0.042858738291406386	0.18115942028985507	0.34146341463414637
Ascc2	-3.4749298	-2.1904287	0.0005109871396062949	0.04195248247922551	0.04710144927536232	0.15853658536585366
Srsf1	-3.483234	-1.2116404	0.0004953951832805005	0.041205870467086965	0.3333333333333333	0.5121951219512195
Afap1l2	-3.493884	-2.5597928	0.00047604771643515274	0.03987348451487739	0.021739130434782608	0.10975609756097561
Ccdc88c	-3.4950285	-1.9851515	0.00047401103589198116	0.03987018668188057	0.06884057971014493	0.1951219512195122
Man2c1	-3.4958131	-2.2260385	0.0004726195763103287	0.03987018668188057	0.05434782608695652	0.17073170731707318
Rps6kb2	-3.4994986	-2.0106268	0.000466134110396207	0.03950354660859629	0.07608695652173914	0.2073170731707317
Lmtk3	-3.5118136	-1.5433092	0.000445059976151151	0.03809392390589602	0.10507246376811594	0.25609756097560976
Nxf1	-3.5345232	-1.5654588	0.00040851137754442375	0.03597741609193096	0.20652173913043478	0.36585365853658536
Tmem178b	-3.5432866	-1.4677805	0.0003951731360999375	0.03507825411277627	0.17028985507246377	0.34146341463414637
Pitpnm2	-3.5668242	-1.4823356	0.00036133370678228274	0.032459329547666026	0.2028985507246377	0.3780487804878049
Prkcg	-3.5672293	-1.9903762	0.0003607757257380983	0.032459329547666026	0.06521739130434782	0.1951219512195122
Rundc3a	-3.5681152	-1.720514	0.00035955823594969636	0.032459329547666026	0.12681159420289856	0.2804878048780488
Anapc5	-3.5694265	-1.3735752	0.0003577635563737391	0.032459329547666026	0.19202898550724637	0.3780487804878049
Ppp4r1l-ps	-3.5699651	-2.232943	0.00035702881712597936	0.032459329547666026	0.07608695652173914	0.2073170731707317
Ercc2	-3.583223	-2.7514637	0.000339380614125372	0.03136547255978438	0.03260869565217391	0.13414634146341464
Hnrnpu	-3.5927234	-1.2024639	0.00032724003777959056	0.03049442642512052	0.35507246376811596	0.5365853658536586
Fbxl7	-3.6210341	-2.358329	0.0002934276616502672	0.02816153173222949	0.025362318840579712	0.12195121951219512
Myo9b	-3.6299138	-1.9418467	0.00028351588592656466	0.02732703762291326	0.07246376811594203	0.2073170731707317
Fkbp5	-3.6350505	-2.1188583	0.0002779262416316232	0.027020205777328974	0.057971014492753624	0.18292682926829268
Fbxl20	-3.6614656	-1.6326754	0.00025077639148677195	0.024593607860305348	0.12681159420289856	0.2926829268292683
Smarcc2	-3.6657503	-1.386831	0.0002466145711702303	0.024291535260267685	0.2644927536231884	0.45121951219512196
Ipo9	-3.6759253	-1.918815	0.0002369889367267764	0.023446244674052617	0.05434782608695652	0.18292682926829268
Ankrd10	-3.6943836	-1.6608212	0.00022042086806054798	0.022707393829833885	0.12681159420289856	0.2926829268292683
Rap1gap	-3.6996183	-1.7661022	0.00021592401733468576	0.02255451898280173	0.10869565217391304	0.2682926829268293
Gdpd2	-3.728609	-1.8730673	0.0001925396275644394	0.02059073788496276	0.08333333333333333	0.23170731707317074
Cacna1g	-3.735216	-2.4990203	0.00018755421059223214	0.020250444526347833	0.028985507246376812	0.13414634146341464
Dock9	-3.7485113	-1.6035367	0.0001778873477550436	0.01939317502855713	0.14492753623188406	0.3170731707317073
Tbc1d17	-3.751281	-2.0705109	0.0001759333609944307	0.019273714249819145	0.06159420289855073	0.1951219512195122
Megf8	-3.7561245	-2.1190758	0.00017256485456454602	0.018997360312796932	0.06159420289855073	0.1951219512195122
Gm26870	-3.7688086	-2.76329	0.00016402855226038018	0.01823640211219613	0.018115942028985508	0.10975609756097561
Stxbp2	-3.776046	-2.8021312	0.00015933761199932249	0.01789202045140392	0.018115942028985508	0.10975609756097561
Ehmt2	-3.777182	-1.7878906	0.00015861283268034352	0.01789202045140392	0.15942028985507245	0.32926829268292684
Ssrp1	-3.7779202	-2.1557636	0.00015814352065413249	0.01789202045140392	0.06159420289855073	0.1951219512195122
Zfp821	-3.7915256	-2.7172394	0.00014972465918897292	0.017068611147542913	0.028985507246376812	0.13414634146341464
Sidt2	-3.8078122	-1.6892799	0.00014020160889140326	0.016399206940016325	0.14492753623188406	0.3170731707317073
Hmbox1	-3.8110433	-1.9262733	0.00013838153152263537	0.01627105986877144	0.06521739130434782	0.2073170731707317
Traip	-3.8595738	-2.7457705	0.00011358492189035305	0.01364112393483181	0.021739130434782608	0.12195121951219512
Snx4	-3.864406	-2.7998319	0.00011135982422606375	0.0134458007121986	0.03985507246376811	0.15853658536585366
P2rx4	-3.8663628	-2.7229826	0.00011047051407501737	0.01342722205005541	0.021739130434782608	0.12195121951219512
Ski	-3.8740299	-1.876533	0.00010705029516115864	0.013137352616007108	0.08695652173913043	0.24390243902439024
Ubr4	-3.9010723	-1.7590427	9.57675505302266e-05	0.012082851965212521	0.10869565217391304	0.2804878048780488
Slc8b1	-3.9057508	-2.2489936	9.393327010912297e-05	0.011918380678591434	0.043478260869565216	0.17073170731707318
Lrrfip1	-3.9084518	-2.2282796	9.288944006547095e-05	0.011852903664717876	0.043478260869565216	0.17073170731707318
Col4a1	-3.9171727	-2.3578587	8.959357014190653e-05	0.011563749415212281	0.025362318840579712	0.13414634146341464
Stk25	-3.9200134	-1.7183906	8.854401913048048e-05	0.011554241329748272	0.13768115942028986	0.3170731707317073
Gramd1a	-3.9290004	-1.8682823	8.529967349116305e-05	0.011268588630967882	0.12318840579710146	0.2926829268292683
Tmem259	-3.9675424	-1.5995983	7.261760536313942e-05	0.009824374585815573	0.15942028985507245	0.35365853658536583
Dot1l	-3.997468	-1.8465117	6.402366709291646e-05	0.008986521972329487	0.10869565217391304	0.2804878048780488
Cep250	-4.0071692	-2.1053116	6.145087404807776e-05	0.008933486050085676	0.06884057971014493	0.21951219512195122
Adam22	-4.017908	-1.6525133	5.87171377269287e-05	0.008675457099153716	0.12681159420289856	0.3170731707317073
Cacna1h	-4.019923	-2.6974332	5.8217096111795526e-05	0.008658540029660291	0.014492753623188406	0.10975609756097561
Flcn	-4.035107	-2.0709677	5.457738778784173e-05	0.008226167617042614	0.10144927536231885	0.2682926829268293
Mapk11	-4.053673	-3.3431573	5.041976002511014e-05	0.0076508579097562405	0.014492753623188406	0.10975609756097561
Dnm1	-4.066456	-1.7038983	4.77335378234196e-05	0.007292515594818758	0.18115942028985507	0.3780487804878049
Daam2	-4.0758963	-1.5599266	4.583741147075974e-05	0.007081937848248748	0.3007246376811594	0.47560975609756095
Luc7l3	-4.08144	-1.1120603	4.475754321190744e-05	0.006980311843423731	0.5615942028985508	0.6951219512195121
Zim1	-4.1024218	-3.943769	4.0884822162313257e-05	0.006511995291639937	0.014492753623188406	0.10975609756097561
Gon4l	-4.1041703	-2.403003	4.0576861223470345e-05	0.006509108209690693	0.08695652173913043	0.24390243902439024
Sh3glb2	-4.1134872	-1.833405	3.8972680725647914e-05	0.006296751537673387	0.15217391304347827	0.34146341463414637
Col5a1	-4.1135406	-2.861276	3.896360582034895e-05	0.006296751537673387	0.018115942028985508	0.12195121951219512
Lrrc45	-4.12645	-2.1026974	3.684062881750649e-05	0.006066900049960857	0.13043478260869565	0.3048780487804878
Chd5	-4.1295943	-2.2406638	3.6340420990685856e-05	0.006066900049960857	0.07608695652173914	0.23170731707317074
Kcnab3	-4.141548	-3.2284262	3.449697584877523e-05	0.005869190027362077	0.018115942028985508	0.12195121951219512
Ip6k1	-4.1635118	-1.8765143	3.1338970576721075e-05	0.005372600009251923	0.15217391304347827	0.34146341463414637
Stk11ip	-4.1678042	-2.5329115	3.0754768625049e-05	0.005372600009251923	0.03260869565217391	0.15853658536585366
Sdccag3	-4.1721635	-1.9027436	3.017212553471168e-05	0.005372600009251923	0.10144927536231885	0.2804878048780488
R3hdm4	-4.199746	-2.192262	2.6721449438139907e-05	0.0048036639280958065	0.07246376811594203	0.23170731707317074
Gpi1	-4.213511	-1.7501174	2.5143126467850918e-05	0.004628396182090131	0.2391304347826087	0.4268292682926829
Col11a2	-4.220927	-2.4164896	2.4330017252824897e-05	0.00455336272886618	0.08333333333333333	0.24390243902439024
Rbm25	-4.2550974	-1.4735119	2.089581295320331e-05	0.003943514010949915	0.4384057971014493	0.6219512195121951
Vps39	-4.2671123	-2.5845733	1.9801935803046015e-05	0.003800956190297499	0.057971014492753624	0.2073170731707317
Akap8	-4.267995	-1.8231635	1.972378552118532e-05	0.003800956190297499	0.18115942028985507	0.3780487804878049
Rbm6	-4.3037066	-1.6835347	1.6796418274793853e-05	0.0032801214053506116	0.2717391304347826	0.47560975609756095
Safb	-4.317608	-1.8252437	1.5772926047298947e-05	0.003107266431317893	0.2210144927536232	0.4146341463414634
Med24	-4.320101	-2.2791665	1.5595779693569574e-05	0.0030995577022848273	0.06884057971014493	0.23170731707317074
Mipep	-4.409656	-2.9575577	1.0353496034221055e-05	0.002113807399423059	0.036231884057971016	0.17073170731707318
Ptpru	-4.4364467	-3.6754715	9.145588580724504e-06	0.0018843268655588158	0.014492753623188406	0.12195121951219512
Acin1	-4.458598	-1.8534075	8.249739789134356e-06	0.001715487557262772	0.2391304347826087	0.43902439024390244
Gga1	-4.5084815	-2.2630608	6.5293262451715315e-06	0.0013833548001326629	0.08695652173913043	0.2682926829268293
Col4a2	-4.5121417	-2.850098	6.417632153193248e-06	0.0013726398371087046	0.03985507246376811	0.18292682926829268
Camkk1	-4.5130196	-3.5610402	6.39110691111822e-06	0.0013726398371087046	0.018115942028985508	0.13414634146341464
Rogdi	-4.570218	-2.2876387	4.8721730688470955e-06	0.0010833590374274065	0.11231884057971014	0.3048780487804878
Rbck1	-4.5822487	-2.739568	4.600025729048813e-06	0.0010370231113825637	0.06521739130434782	0.23170731707317074
Ptpn5	-4.6376543	-2.4706273	3.5238514043977618e-06	0.0008386927365842086	0.07608695652173914	0.25609756097560976
Matk	-4.644422	-2.1714559	3.4102940496424695e-06	0.0008324824322485932	0.11231884057971014	0.3170731707317073
Slc6a1	-4.651796	-1.2688726	3.290569208742275e-06	0.0008120835526366375	0.5797101449275363	0.7195121951219512
Agrn	-4.700626	-1.9148548	2.5936518519720145e-06	0.0006544745313661518	0.14492753623188406	0.36585365853658536
Vwa5b2	-4.7068925	-3.5292609	2.5152153188617797e-06	0.0006460592065143563	0.025362318840579712	0.15853658536585366
Arhgef25	-4.7213554	-2.4555902	2.3427801089332407e-06	0.0006117925079816596	0.057971014492753624	0.23170731707317074
Dazap1	-4.7599535	-2.5931213	1.9363762281436106e-06	0.0005177040158529667	0.06521739130434782	0.24390243902439024
Dmpk	-4.9226966	-2.7283554	8.535965757682285e-07	0.00024265913795699844	0.06159420289855073	0.24390243902439024
Col16a1	-4.9374933	-2.7716217	7.913311146711911e-07	0.00022784248940109757	0.05434782608695652	0.23170731707317074
Edc4	-4.951783	-2.3524318	7.353650765900757e-07	0.00021447829727350547	0.08695652173913043	0.2926829268292683
Srrt	-4.9558654	-2.0096214	7.200898398688881e-07	0.00021278654768125643	0.19202898550724637	0.4268292682926829
Ogdhl	-4.9578676	-2.6560016	7.127114453346962e-07	0.00021278654768125643	0.08333333333333333	0.2804878048780488
Hap1	-4.966869	-2.4551387	6.80425586265693e-07	0.00021093207675046478	0.09782608695652174	0.3048780487804878
Ptprn	-4.9743757	-2.2844195	6.545817283113576e-07	0.0002070506542875559	0.11956521739130435	0.34146341463414637
Agap3	-4.9758263	-2.1821332	6.496985024477058e-07	0.0002070506542875559	0.09057971014492754	0.3048780487804878
Clk1	-4.9765263	-1.4801788	6.47355448539849e-07	0.0002070506542875559	0.45652173913043476	0.6585365853658537
Olfr798	-5.0560055	-2.7015111	4.2812941402633966e-07	0.0001435064235851274	0.07971014492753623	0.2804878048780488
Rbm5	-5.072297	-1.7046264	3.9304235965931876e-07	0.00013374159565498456	0.32971014492753625	0.573170731707317
Atg4a	-5.0871415	-3.4828005	3.6350039722309387e-07	0.00012957923683867053	0.028985507246376812	0.18292682926829268
Miat	-5.1443624	-2.3168433	2.684309085267131e-07	9.723260231762779e-05	0.09420289855072464	0.3170731707317073
Asb13	-5.196971	-3.5907643	2.025618527289398e-07	7.457596866535296e-05	0.021739130434782608	0.17073170731707318
Rab3c	-5.2171965	-2.236295	1.8165150931363948e-07	6.799215993609526e-05	0.10869565217391304	0.34146341463414637
Syngap1	-5.221319	-2.9031808	1.7765297160578887e-07	6.762254976818316e-05	0.05434782608695652	0.24390243902439024
Cdk11b	-5.243817	-2.2390654	1.5728814552775372e-07	6.0903054694177474e-05	0.18115942028985507	0.4268292682926829
Flna	-5.286022	-2.66951	1.2500478790492412e-07	5.0131384406585466e-05	0.07971014492753623	0.2926829268292683
Mbd6	-5.3714433	-2.6374476	7.810896157253628e-08	3.2484649240667036e-05	0.08333333333333333	0.3048780487804878
Leng8	-5.419131	-1.6172265	5.98894826851996e-08	2.5377320795173826e-05	0.4891304347826087	0.6951219512195121
Srsf2	-5.4441857	-1.8250778	5.204285213071751e-08	2.247650717599334e-05	0.38768115942028986	0.6219512195121951
Ddx17	-5.508576	-1.5358924	3.617483479747008e-08	1.6802222325824976e-05	0.5507246376811594	0.7804878048780488
Gm47283	-5.6012135	-2.4708014	2.1285669815889703e-08	1.0829103612419977e-05	0.25	0.5121951219512195
Cfap44	-5.7277436	-2.8075929	1.0177525542212366e-08	5.315508572721054e-06	0.057971014492753624	0.2804878048780488
Dbn1	-5.7652626	-2.8795252	8.153087099573335e-09	4.465903172737024e-06	0.06521739130434782	0.2926829268292683
Uchl1	-5.8712325	-2.617826	4.325667666131598e-09	2.4286461111495856e-06	0.11231884057971014	0.3780487804878049
Rora	-5.8829217	-1.5123413	4.030866778953399e-09	2.3211591313265494e-06	0.6413043478260869	0.7804878048780488
Kcnt1	-5.892383	-2.463932	3.806648377814345e-09	2.2497291912882783e-06	0.14492753623188406	0.4268292682926829
Pfkm	-6.000241	-2.441754	1.970253460575395e-09	1.195890600475736e-06	0.21014492753623187	0.4878048780487805
Arhgef37	-6.2386336	-3.2841597	4.4140972218815077e-10	2.8323370116861404e-07	0.036231884057971016	0.25609756097560976
Rnf112	-6.2408576	-3.5385926	4.351778156985558e-10	2.8323370116861404e-07	0.043478260869565216	0.2682926829268293
Celsr3	-6.264725	-3.5958202	3.7348398574801106e-10	2.5417282884632826e-07	0.03260869565217391	0.24390243902439024
Crocc	-6.3326645	-3.6712162	2.409632391230198e-10	1.803850808074926e-07	0.025362318840579712	0.23170731707317074
Nrbp2	-6.432407	-2.3132021	1.2559896930961885e-10	9.726557423294553e-08	0.2463768115942029	0.5609756097560976
Tra2a	-6.4671903	-2.1918952	9.98420216111194e-11	8.304637486453776e-08	0.36231884057971014	0.6707317073170732
Rsrp1	-6.640836	-1.3681514	3.119094841587763e-11	2.801945278095119e-08	0.8043478260869565	0.926829268292683
Snrnp70	-6.7268944	-1.9685631	1.7332224724491107e-11	1.692378708098353e-08	0.4855072463768116	0.7439024390243902
Slc26a7	-6.89937	-6.153554	5.223360238440552e-12	5.336976048053203e-09	0.0036231884057971015	0.18292682926829268
Trank1	-7.2020516	-3.6555343	5.931322333805295e-13	7.010822998557858e-10	0.05434782608695652	0.34146341463414637
Rnf152	-7.3050504	-4.423665	2.7716253925546336e-13	3.458064614777331e-10	0.018115942028985508	0.25609756097560976
Kifc2	-7.5428457	-3.2990372	4.598252613405984e-14	6.88450381279144e-11	0.10507246376811594	0.45121951219512196
Ddx39b	-7.8478866	-2.763512	4.231058880469582e-15	7.309316949045067e-12	0.3007246376811594	0.6829268292682927
Cdk8	-7.86269	-3.0047667	3.759714405978736e-15	7.036305510789204e-12	0.20652173913043478	0.5975609756097561
Actn1	-8.139708	-4.279428	3.9623279802778386e-16	8.089632889189063e-13	0.03260869565217391	0.34146341463414637
Snhg11	-10.3605175	-3.076264	3.74926849915507e-25	1.6840214390804911e-21	0.5507246376811594	0.926829268292683
Gm42418	-10.729266	-2.2263186	7.418254985378262e-27	5.553305682054167e-23	0.9239130434782609	0.9878048780487805
Meg3	-12.329356	-3.6703184	6.294792759293204e-35	1.4136845578820678e-30	0.7137681159420289	1.0
